# Supplementary material for: 2,5-Dimethyl-1,3-dinitro­benzene
Source: Acta Crystallogr Sect E Struct Rep Online. 2011 Aug 11;67(Pt 9):o2276–7. doi: 10.1107/S1600536811031424 (PMC3200820; doi:10.1107/S1600536811031424)
Supplement: Supplementary file 1 [file e-67-o2276-sup1.cif]

##############################################################################
#                                                                            #
# This CIF contains the data in a paper accepted for publication in          #
# Acta Crystallographica Section E. It conforms to the requirements of       #
# Notes for Authors for Acta Crystallographica Section E, and has been       #
# peer reviewed under the auspices of the IUCr Commission on Journals.       #
#                                                                            #
# Full details of the Crystallographic Information File format               #
# are given in the paper "The Crystallographic Information File (CIF):       #
# a New Standard Archive File for Crystallography" by S. R. Hall, F. H.      #
# Allen and I. D. Brown [Acta Cryst. (1991), A47, 655-685].                  #
#                                                                            #
# The current version of the core CIF dictionary is obtainable from          #
# ftp://ftp.iucr.org/pub/cif_core.dic.                                       #
#                                                                            #
# Software is freely available for graphical display of the structure(s)     #
# in this CIF. For information consult the CIF software page                 #
# http://www.iucr.org/resources/cif/software.                                #
#                                                                            #
# This file may be used for bona fide research purposes within the           #
# scientific community so long as proper attribution is given to the journal # 
# article from which it was obtained.                                        #
#                                                                            #
##############################################################################
data_I
_audit_creation_method     'APEX2 v2011.4-1'
_chemical_name_systematic
;
2,5-Dimethyl-1,3-dinitrobenzene
;
_chemical_name_common     '2,6-dinitro-p-xylene'
_chemical_formula_moiety     'C8 H8 N2 O4'
_chemical_formula_sum     'C8 H8 N2 O4'
_chemical_formula_iupac     'C8 H8 N2 O4'
_chemical_formula_weight     196.16
_chemical_melting_point     398.40(10)
_symmetry_cell_setting     monoclinic
_symmetry_space_group_name_H-M     'P 21/c'
_space_group_crystal_system     monoclinic
_space_group_name_H-M_alt     'P 21/c'
_space_group_name_Hall     '-P 2ybc'
loop_
    _space_group_symop_operation_xyz
    'x, y, z'
    '-x, y+1/2, -z+1/2'
    '-x, -y, -z'
    'x, -y-1/2, z-1/2'
_cell_length_a     12.582(3)
_cell_length_b     9.3868(17)
_cell_length_c     7.3565(14)
_cell_angle_alpha     90
_cell_angle_beta     91.963(6)
_cell_angle_gamma     90
_cell_volume     868.3(3)
_cell_formula_units_Z     4
_cell_measurement_reflns_used     2569
_cell_measurement_theta_min     3.5161
_cell_measurement_theta_max     24.6966
_cell_measurement_temperature     200.(2)
_exptl_crystal_description     block
_exptl_crystal_colour     'clear colourless'
_exptl_crystal_size_max     0.400
_exptl_crystal_size_mid     0.400
_exptl_crystal_size_min     0.300
_exptl_crystal_density_diffrn     1.501
_exptl_crystal_density_meas     ?
_exptl_crystal_density_method     'not measured'
_exptl_crystal_F_000     408
_exptl_absorpt_coefficient_mu     0.123
_exptl_absorpt_correction_type     multi-scan
_exptl_absorpt_process_details     '(TWINABS; Bruker, 2009)'
_exptl_absorpt_correction_T_min     0.76
_exptl_absorpt_correction_T_max     0.96
_exptl_special_details
;
;
_diffrn_ambient_temperature     200.(2)
_diffrn_radiation_type     MoK\a
_diffrn_radiation_wavelength     0.71073
_diffrn_radiation_source     'fine-focus sealed tube'
_diffrn_radiation_monochromator     'doubly curved silicon crystal'
_diffrn_measurement_device_type     'Bruker SMART X2S benchtop'
_diffrn_measurement_method     \w
_diffrn_detector_area_resol_mean     8.3330
_diffrn_reflns_number     2868
_diffrn_reflns_av_R_equivalents     0.0426
_diffrn_reflns_av_sigmaI/netI     0.0305
_diffrn_reflns_theta_min     2.71
_diffrn_reflns_theta_max     25.09
_diffrn_reflns_theta_full     25.09
_diffrn_measured_fraction_theta_max     0.997
_diffrn_measured_fraction_theta_full     0.997
_diffrn_reflns_limit_h_min     -14
_diffrn_reflns_limit_h_max     15
_diffrn_reflns_limit_k_min     0
_diffrn_reflns_limit_k_max     11
_diffrn_reflns_limit_l_min     0
_diffrn_reflns_limit_l_max     8
_refine_special_details
;
Refinement of <i>F</i>^2^ against ALL reflections. The weighted <i>R</i>-factor
<i>wR</i> and goodness of fit <i>S</i> are based on <i>F</i>^2^, conventional
<i>R</i>-factors <i>R</i> are based on <i>F</i>, with <i>F</i> set to zero for
negative <i>F</i>^2^. The threshold expression of <i>F</i>^2^ >
\s(<i>F</i>^2^) is used only for calculating <i>R</i>-factors(gt) <i>etc</i>.
and is not relevant to the choice of reflections for refinement.
<i>R</i>-factors based on <i>F</i>^2^ are statistically about twice as large
as those based on <i>F</i>, and <i>R</i>- factors based on ALL data will be
even larger.
;
_reflns_number_total     1540
_reflns_number_gt     1307
_reflns_threshold_expression     I>2\s(I)
_refine_ls_structure_factor_coef     Fsqd
_refine_ls_matrix_type     full
_refine_ls_R_factor_all     0.0478
_refine_ls_R_factor_gt     0.0385
_refine_ls_wR_factor_gt     0.0982
_refine_ls_wR_factor_ref     0.1031
_refine_ls_goodness_of_fit_ref     1.041
_refine_ls_restrained_S_all     1.041
_refine_ls_number_reflns     1540
_refine_ls_number_parameters     132
_refine_ls_number_restraints     0
_refine_ls_hydrogen_treatment     constr
_refine_ls_weighting_scheme     calc
_refine_ls_weighting_details
         'calc w=1/[\s^2^(Fo^2^)+(0.0667P)^2^+0.0091P] where P=(Fo^2^+2Fc^2^)/3'
_atom_sites_solution_hydrogens     difmap
_atom_sites_solution_primary     direct
_atom_sites_solution_secondary     difmap
_refine_ls_shift/su_max     0.000
_refine_ls_shift/su_mean     0.000
_refine_diff_density_max     0.234
_refine_diff_density_min     -0.153
_refine_ls_extinction_method     none
_refine_ls_extinction_coef     0.019(4)
loop_
    _atom_type_symbol
    _atom_type_description
    _atom_type_scat_dispersion_real
    _atom_type_scat_dispersion_imag
    _atom_type_scat_source
    C C 0.0033 0.0016 'International Tables Vol C Tables 4.2.6.8 and 6.1.1.4'
    H H 0.0000 0.0000 'International Tables Vol C Tables 4.2.6.8 and 6.1.1.4'
    N N 0.0061 0.0033 'International Tables Vol C Tables 4.2.6.8 and 6.1.1.4'
    O O 0.0106 0.0060 'International Tables Vol C Tables 4.2.6.8 and 6.1.1.4'
_computing_data_collection     'GIS (Bruker, 2009)'
_computing_cell_refinement     'SAINT (Bruker, 2009)'
_computing_data_reduction     'SAINT (Bruker, 2009)'
_computing_structure_solution     'SHELXS97 (Sheldrick, 2008)'
_computing_structure_refinement
          'SHELXL97 (Sheldrick, 2008) and OLEX2 (Dolomanov <i>et al.</i>, 2009)'
_computing_molecular_graphics
;PLATON (Spek, 2009), Mercury (Macrae <i>et al.</i>, 2008) and
POV-Ray (Cason, 2004)
;
_computing_publication_material     'publCIF (Westrip, 2010)'
loop_
    _atom_site_type_symbol
    _atom_site_label
    _atom_site_fract_x
    _atom_site_fract_y
    _atom_site_fract_z
    _atom_site_U_iso_or_equiv
    _atom_site_adp_type
    _atom_site_calc_flag
    _atom_site_refinement_flags
    _atom_site_occupancy
    _atom_site_disorder_assembly
    _atom_site_disorder_group
    C C1 0.26217(13) 0.14793(18) 0.1233(2) 0.0281(4) Uani d . 1.0 . .
    C C2 0.16617(13) 0.22131(17) 0.1367(2) 0.0295(4) Uani d . 1.0 . .
    C C3 0.15567(13) 0.36737(19) 0.1375(2) 0.0323(4) Uani d . 1.0 . .
    H H3 0.0873 0.409 0.1472 0.039 Uiso calc R 1.0 . .
    C C4 0.24416(13) 0.45384(18) 0.1243(2) 0.0304(4) Uani d . 1.0 . .
    C C5 0.34132(13) 0.38694(17) 0.1104(2) 0.0302(4) Uani d . 1.0 . .
    H H5 0.4038 0.4426 0.0995 0.036 Uiso calc R 1.0 . .
    C C6 0.34884(11) 0.2402(2) 0.1123(2) 0.0279(4) Uani d . 1.0 . .
    C C7 0.26878(16) -0.01147(18) 0.1075(2) 0.0402(5) Uani d . 1.0 . .
    H H7A 0.2846 -0.0527 0.2278 0.06 Uiso calc R 1.0 . .
    H H7B 0.3253 -0.0369 0.0251 0.06 Uiso calc R 1.0 . .
    H H7C 0.2007 -0.0488 0.0594 0.06 Uiso calc R 1.0 . .
    C C8 0.23407(16) 0.61384(19) 0.1237(3) 0.0438(5) Uani d . 1.0 . .
    H H8A 0.1999 0.6449 0.0087 0.066 Uiso calc PR 0.616(19) . .
    H H8B 0.3049 0.6568 0.1369 0.066 Uiso calc PR 0.616(19) . .
    H H8C 0.1908 0.6439 0.2252 0.066 Uiso calc PR 0.616(19) . .
    H H8D 0.2639 0.6521 0.2385 0.066 Uiso calc PR 0.384(19) . .
    H H8E 0.1589 0.6403 0.1103 0.066 Uiso calc PR 0.384(19) . .
    H H8F 0.273 0.6532 0.022 0.066 Uiso calc PR 0.384(19) . .
    N N1 0.06685(12) 0.14007(19) 0.1519(2) 0.0426(4) Uani d . 1.0 . .
    N N2 0.45679(12) 0.18168(17) 0.1043(2) 0.0400(4) Uani d . 1.0 . .
    O O1 0.06653(12) 0.03920(18) 0.25790(19) 0.0589(5) Uani d . 1.0 . .
    O O2 -0.00966(11) 0.17884(17) 0.0609(2) 0.0687(5) Uani d . 1.0 . .
    O O3 0.47671(12) 0.07044(16) 0.18286(19) 0.0563(4) Uani d . 1.0 . .
    O O4 0.52229(10) 0.2493(2) 0.0219(3) 0.0705(5) Uani d . 1.0 . .
loop_
    _atom_site_aniso_label
    _atom_site_aniso_U_11
    _atom_site_aniso_U_22
    _atom_site_aniso_U_33
    _atom_site_aniso_U_12
    _atom_site_aniso_U_13
    _atom_site_aniso_U_23
    C1 0.0337(9) 0.0284(9) 0.0222(8) -0.0015(7) 0.0018(7) -0.0006(7)
    C2 0.0270(8) 0.0312(10) 0.0305(9) -0.0052(7) 0.0026(7) -0.0034(7)
    C3 0.0273(9) 0.0355(10) 0.0344(10) 0.0063(7) 0.0022(8) -0.0045(8)
    C4 0.0352(9) 0.0270(9) 0.0292(8) 0.0021(7) 0.0029(7) -0.0014(7)
    C5 0.0290(8) 0.0307(9) 0.0311(9) -0.0044(7) 0.0018(7) 0.0002(8)
    C6 0.0242(8) 0.0317(9) 0.0278(9) 0.0046(8) -0.0004(7) -0.0007(7)
    C7 0.0518(10) 0.0267(10) 0.0424(10) 0.0015(8) 0.0063(9) -0.0010(8)
    C8 0.0549(11) 0.0266(10) 0.0503(11) 0.0042(8) 0.0053(10) 0.0001(9)
    N1 0.0316(9) 0.0459(10) 0.0506(10) -0.0103(7) 0.0078(8) -0.0142(9)
    N2 0.0302(8) 0.0434(10) 0.0462(10) 0.0080(7) -0.0006(8) -0.0023(8)
    O1 0.0573(9) 0.0583(10) 0.0621(9) -0.0275(7) 0.0170(8) 0.0006(8)
    O2 0.0321(8) 0.0726(11) 0.1003(13) -0.0080(7) -0.0140(9) -0.0069(10)
    O3 0.0478(9) 0.0547(10) 0.0655(9) 0.0192(7) -0.0093(7) 0.0075(8)
    O4 0.0345(7) 0.0712(10) 0.1076(13) 0.0074(8) 0.0281(9) 0.0149(11)
_geom_special_details
;
All e.s.d.'s (except the e.s.d. in the dihedral angle between two l.s. planes)
are estimated using the full covariance matrix. The cell e.s.d.'s are taken
into account individually in the estimation of e.s.d.'s in distances, angles
and torsion angles; correlations between e.s.d.'s in cell parameters are only
used when they are defined by crystal symmetry. An approximate (isotropic)
treatment of cell e.s.d.'s is used for estimating e.s.d.'s involving l.s.
planes.
;
loop_
    _geom_bond_atom_site_label_1
    _geom_bond_atom_site_label_2
    _geom_bond_site_symmetry_2
    _geom_bond_distance
    _geom_bond_publ_flag
    C1 C2 . 1.397(2) ?
    C1 C6 . 1.397(2) ?
    C1 C7 . 1.503(2) ?
    C2 C3 . 1.377(3) ?
    C2 N1 . 1.471(2) ?
    C3 C4 . 1.384(2) ?
    C3 H3 . 0.95 ?
    C4 C5 . 1.381(2) ?
    C4 C8 . 1.507(2) ?
    C5 C6 . 1.380(2) ?
    C5 H5 . 0.95 ?
    C6 N2 . 1.468(2) ?
    C7 H7A . 0.98 ?
    C7 H7B . 0.98 ?
    C7 H7C . 0.98 ?
    C8 H8A . 0.98 ?
    C8 H8B . 0.98 ?
    C8 H8C . 0.98 ?
    C8 H8D . 0.98 ?
    C8 H8E . 0.98 ?
    C8 H8F . 0.98 ?
    N1 O2 . 1.210(2) ?
    N1 O1 . 1.227(2) ?
    N2 O3 . 1.2154(19) ?
    N2 O4 . 1.218(2) ?
loop_
    _geom_angle_atom_site_label_1
    _geom_angle_atom_site_label_2
    _geom_angle_atom_site_label_3
    _geom_angle_site_symmetry_1
    _geom_angle_site_symmetry_3
    _geom_angle
    _geom_angle_publ_flag
    C2 C1 C6 . . 112.13(15) ?
    C2 C1 C7 . . 123.13(15) ?
    C6 C1 C7 . . 124.56(15) ?
    C3 C2 C1 . . 125.06(15) ?
    C3 C2 N1 . . 115.70(15) ?
    C1 C2 N1 . . 119.24(15) ?
    C2 C3 C4 . . 120.39(15) ?
    C2 C3 H3 . . 119.8 ?
    C4 C3 H3 . . 119.8 ?
    C5 C4 C3 . . 117.05(15) ?
    C5 C4 C8 . . 121.84(15) ?
    C3 C4 C8 . . 121.11(15) ?
    C6 C5 C4 . . 120.89(15) ?
    C6 C5 H5 . . 119.6 ?
    C4 C5 H5 . . 119.6 ?
    C5 C6 C1 . . 124.46(15) ?
    C5 C6 N2 . . 115.87(15) ?
    C1 C6 N2 . . 119.67(15) ?
    C1 C7 H7A . . 109.5 ?
    C1 C7 H7B . . 109.5 ?
    H7A C7 H7B . . 109.5 ?
    C1 C7 H7C . . 109.5 ?
    H7A C7 H7C . . 109.5 ?
    H7B C7 H7C . . 109.5 ?
    C4 C8 H8A . . 109.5 ?
    C4 C8 H8B . . 109.5 ?
    H8A C8 H8B . . 109.5 ?
    C4 C8 H8C . . 109.5 ?
    H8A C8 H8C . . 109.5 ?
    H8B C8 H8C . . 109.5 ?
    C4 C8 H8D . . 109.5 ?
    H8A C8 H8D . . 141.1 ?
    H8B C8 H8D . . 56.3 ?
    H8C C8 H8D . . 56.3 ?
    C4 C8 H8E . . 109.5 ?
    H8A C8 H8E . . 56.3 ?
    H8B C8 H8E . . 141.1 ?
    H8C C8 H8E . . 56.3 ?
    H8D C8 H8E . . 109.5 ?
    C4 C8 H8F . . 109.5 ?
    H8A C8 H8F . . 56.3 ?
    H8B C8 H8F . . 56.3 ?
    H8C C8 H8F . . 141.1 ?
    H8D C8 H8F . . 109.5 ?
    H8E C8 H8F . . 109.5 ?
    O2 N1 O1 . . 124.35(16) ?
    O2 N1 C2 . . 117.61(17) ?
    O1 N1 C2 . . 118.03(15) ?
    O3 N2 O4 . . 123.52(15) ?
    O3 N2 C6 . . 118.60(16) ?
    O4 N2 C6 . . 117.87(15) ?
loop_
    _geom_torsion_atom_site_label_1
    _geom_torsion_atom_site_label_2
    _geom_torsion_atom_site_label_3
    _geom_torsion_atom_site_label_4
    _geom_torsion_site_symmetry_1
    _geom_torsion_site_symmetry_2
    _geom_torsion_site_symmetry_3
    _geom_torsion_site_symmetry_4
    _geom_torsion
    _geom_torsion_publ_flag
    C6 C1 C2 C3 . . . . 0.6(2) ?
    C7 C1 C2 C3 . . . . -174.82(17) ?
    C6 C1 C2 N1 . . . . -179.20(14) ?
    C7 C1 C2 N1 . . . . 5.4(2) ?
    C1 C2 C3 C4 . . . . 0.1(3) ?
    N1 C2 C3 C4 . . . . 179.84(15) ?
    C2 C3 C4 C5 . . . . 0.0(2) ?
    C2 C3 C4 C8 . . . . 179.58(16) ?
    C3 C4 C5 C6 . . . . -0.8(2) ?
    C8 C4 C5 C6 . . . . 179.64(16) ?
    C4 C5 C6 C1 . . . . 1.6(3) ?
    C4 C5 C6 N2 . . . . -177.55(14) ?
    C2 C1 C6 C5 . . . . -1.4(2) ?
    C7 C1 C6 C5 . . . . 173.92(17) ?
    C2 C1 C6 N2 . . . . 177.72(14) ?
    C7 C1 C6 N2 . . . . -7.0(2) ?
    C3 C2 N1 O2 . . . . 44.2(2) ?
    C1 C2 N1 O2 . . . . -136.03(18) ?
    C3 C2 N1 O1 . . . . -134.69(17) ?
    C1 C2 N1 O1 . . . . 45.1(2) ?
    C5 C6 N2 O3 . . . . 147.42(16) ?
    C1 C6 N2 O3 . . . . -31.8(2) ?
    C5 C6 N2 O4 . . . . -31.1(2) ?
    C1 C6 N2 O4 . . . . 149.73(18) ?
loop_
    _geom_hbond_atom_site_label_D
    _geom_hbond_atom_site_label_H
    _geom_hbond_atom_site_label_A
    _geom_hbond_site_symmetry_A
    _geom_hbond_distance_DH
    _geom_hbond_distance_HA
    _geom_hbond_distance_DA
    _geom_hbond_angle_DHA
    C3 H3 O1 2 0.95 2.41 3.340(2) 165.4
    C5 H5 O3 2_655 0.95 2.47 3.207(2) 134.4
_iucr_refine_instructions_details
;
TITL scan_0mo in P2(1)/c
CELL 0.71073 12.5818 9.3868 7.3565 90 91.963 90
ZERR 4 0.0025 0.0017 0.0014 0 0.006 0
LATT 1
SYMM -X,0.5+Y,0.5-Z
SFAC C H N O
UNIT 32 32 8 16
MERG 0
L.S. 10
PLAN  -1 0 0
SIZE 0.3 0.4 0.4
TEMP -73.15
BOND $H
FMAP 2
ACTA
CONF
EQIV $2 X,-Y+0.5,Z+0.5
EQIV $3 -X,0.5+Y,0.5-Z
EQIV $4 -X+1,Y+0.5,-Z+0.5
MPLA 3 O1 N1 O2
MPLA 6 C1 C2 C3 C4 C5 C6
MPLA 3 O3 N2 O4
MPLA 6 C1 C2 C3 C4 C5 C6
MPLA 6 C1_$2 C2_$2 C3_$2 C4_$2 C5_$2 C6_$2
HTAB C3 O1_$3
HTAB C5 O3_$4
OMIT 1 0 0
WGHT    0.066700    0.009100
EXTI    0.019210
BASF   0.32008
FVAR       0.77344   0.61627
C1    1    0.262166    0.147930    0.123282    11.00000    0.03366    0.02837 =
         0.02222   -0.00056    0.00178   -0.00151
C2    1    0.166167    0.221311    0.136686    11.00000    0.02704    0.03116 =
         0.03050   -0.00337    0.00262   -0.00518
C3    1    0.155665    0.367374    0.137520    11.00000    0.02726    0.03548 =
         0.03438   -0.00446    0.00225    0.00633
AFIX  43
H3    2    0.087271    0.409003    0.147222    11.00000   -1.20000
AFIX   0
C4    1    0.244160    0.453843    0.124308    11.00000    0.03525    0.02702 =
         0.02916   -0.00140    0.00289    0.00209
C5    1    0.341323    0.386939    0.110443    11.00000    0.02902    0.03067 =
         0.03106    0.00025    0.00183   -0.00436
AFIX  43
H5    2    0.403820    0.442642    0.099512    11.00000   -1.20000
AFIX   0
C6    1    0.348842    0.240233    0.112256    11.00000    0.02417    0.03170 =
         0.02778   -0.00071   -0.00043    0.00459
C7    1    0.268782   -0.011471    0.107513    11.00000    0.05176    0.02665 =
         0.04244   -0.00099    0.00632    0.00148
AFIX 137
H7A   2    0.284597   -0.052688    0.227811    11.00000   -1.50000
H7B   2    0.325336   -0.036885    0.025093    11.00000   -1.50000
H7C   2    0.200726   -0.048754    0.059354    11.00000   -1.50000
AFIX   0
C8    1    0.234075    0.613837    0.123735    11.00000    0.05485    0.02659 =
         0.05026    0.00011    0.00528    0.00417
AFIX 127
H8A   2    0.199925    0.644905    0.008741    21.00000   -1.50000
H8B   2    0.304918    0.656774    0.136903    21.00000   -1.50000
H8C   2    0.190824    0.643862    0.225187    21.00000   -1.50000
H8D   2    0.263853    0.652122    0.238480   -21.00000   -1.50000
H8E   2    0.158859    0.640253    0.110318   -21.00000   -1.50000
H8F   2    0.272954    0.653166    0.022034   -21.00000   -1.50000
AFIX   0
N1    3    0.066850    0.140066    0.151939    11.00000    0.03161    0.04594 =
         0.05056   -0.01420    0.00780   -0.01031
N2    3    0.456787    0.181679    0.104284    11.00000    0.03022    0.04337 =
         0.04616   -0.00231   -0.00065    0.00798
O1    4    0.066526    0.039200    0.257902    11.00000    0.05731    0.05829 =
         0.06210    0.00057    0.01703   -0.02754
O2    4   -0.009657    0.178843    0.060892    11.00000    0.03214    0.07260 =
         0.10031   -0.00688   -0.01398   -0.00803
O3    4    0.476712    0.070444    0.182859    11.00000    0.04781    0.05471 =
         0.06554    0.00749   -0.00926    0.01921
O4    4    0.522295    0.249311    0.021939    11.00000    0.03452    0.07121 =
         0.10759    0.01491    0.02805    0.00736
HKLF 5
REM  scan_0mot in P2(1)/c
REM R1 =  0.0385 for   1307 Fo > 4sig(Fo)  and  0.0478 for all   1540 data
REM    132 parameters refined using      0 restraints
END
WGHT      0.0668      0.0082
REM Highest difference peak  0.234,  deepest hole -0.153,  1-sigma level  0.040
Q1    1   0.3197  0.2011  0.1200  11.00000  0.05    0.23
;
data_global
_journal_date_recd_electronic     2011-07-29
_journal_date_accepted     2011-08-03
_journal_name_full     'Acta Crystallographica, Section E'
_journal_year     2011
_journal_volume     67
_journal_issue      9
_journal_page_first     o2276
_journal_page_last     o2277
_journal_paper_category     QO
_journal_coeditor_code     ZL2394
_publ_contact_author_name     'Dean H. Johnston'
_publ_contact_author_address
;
Chemistry Department
Otterbein University
Westerville, OH 43081
;
_publ_contact_author_email     djohnston@otterbein.edu
_publ_contact_author_fax       0E*****
_publ_contact_author_phone       0E*****
_publ_section_title
;
2,5-Dimethyl-1,3-dinitrobenzene
;
loop_
    _publ_author_name
    _publ_author_address
    'Johnston, Dean H.'
;
Department of Chemistry
Otterbein University
Westerville, OH 43081
USA
;
    'Crather, Heather M.'
;
Department of Chemistry
Otterbein University
Westerville, OH 43081
USA
;
_publ_section_synopsis     .
