# Supplementary material for: 2,5-Dimethyl-1,3-dinitro­benzene
Source: Acta Crystallogr Sect E Struct Rep Online. 2011 Aug 11;67(Pt 9):o2276–7. doi: 10.1107/S1600536811031424 (PMC3200820; doi:10.1107/S1600536811031424)
Supplement: Supplementary file 2 [file e-67-o2276-Isup2.hkl]

# 
# h,k,l, Fc-squared, Fo-squared, sigma(Fo-squared) and status flag 
# 
data_I
_shelx_title ' scan_0mot in P2(1)/c' 
_shelx_refln_list_code          4 
_shelx_F_calc_maximum      142.58 
_exptl_crystal_F_000       408.00 
_reflns_d_resolution_high  0.8380 
 
loop_ 
 _symmetry_equiv_pos_as_xyz 
 'x, y, z' 
 '-x, y+1/2, -z+1/2' 
 '-x, -y, -z' 
 'x, -y-1/2, z-1/2' 
 
_cell_length_a    12.5818 
_cell_length_b     9.3868 
_cell_length_c     7.3565 
_cell_angle_alpha  90.000 
_cell_angle_beta   91.963 
_cell_angle_gamma  90.000 
 
_shelx_F_squared_multiplier     1.000 
 
loop_ 
 _refln_index_h 
 _refln_index_k 
 _refln_index_l 
 _refln_F_squared_calc 
 _refln_F_squared_meas 
 _refln_F_squared_sigma 
 _refln_observed_status 
   2   0   0      179.19      191.76      2.67 o 
   3   0   0      360.56      320.43      4.75 o 
   4   0   0     6743.60     6733.49     91.52 o 
   5   0   0      957.59      891.87     14.37 o 
   6   0   0      325.01      368.39      7.66 o 
   7   0   0      447.31      462.68      9.56 o 
   8   0   0      133.50      126.95      3.66 o 
   9   0   0       62.24       58.45      2.49 o 
  10   0   0     1061.10     1128.52     22.14 o 
  11   0   0      252.85      260.23      6.80 o 
  12   0   0      402.45      455.54     10.61 o 
  13   0   0      109.24      135.18      4.83 o 
  14   0   0        1.95        3.07      1.89 o 
  15   0   0      100.34      124.50      8.62 o 
   1   1   0     5457.22     5230.31     54.53 o 
   2   1   0       17.04       15.68      0.34 o 
   3   1   0     1308.64     1112.46     10.54 o 
   4   1   0       99.41       93.18      1.23 o 
   5   1   0      356.95      409.20      4.78 o 
   6   1   0        5.13        4.56      0.57 o 
   7   1   0      150.85      169.78      3.03 o 
   8   1   0        6.04        7.08      0.78 o 
   9   1   0       13.33       12.95      1.00 o 
  10   1   0      218.88      235.94      4.33 o 
  11   1   0      881.13      947.26     13.55 o 
  12   1   0        6.07        6.05      1.17 o 
  13   1   0       20.74       23.92      1.64 o 
  14   1   0        3.16        4.72      1.38 o 
   0   2   0      283.19      301.14      5.32 o 
   1   2   0      455.42      410.69      4.42 o 
   2   2   0     1839.06     1686.13     15.25 o 
   3   2   0      220.54      198.22      2.09 o 
   4   2   0       82.27       92.74      1.22 o 
   5   2   0      282.79      266.50      3.68 o 
   6   2   0     2694.24     2958.46     37.87 o 
   7   2   0       89.87       83.95      1.73 o 
   8   2   0       15.48       13.07      0.92 o 
   9   2   0       55.19       47.51      1.58 o 
  10   2   0        3.37        2.85      0.89 o 
  11   2   0       79.62       80.57      2.31 o 
  12   2   0        0.68        0.41      1.02 o 
  13   2   0        2.21        2.75      1.19 o 
  14   2   0        0.84        1.46      1.43 o 
   1   3   0       34.33       32.30      0.52 o 
   2   3   0       37.36       34.21      0.63 o 
   3   3   0     1388.93     1355.51     12.87 o 
   4   3   0      138.53      136.12      1.78 o 
   5   3   0     1402.72     1530.48     18.71 o 
   6   3   0      143.24      159.29      2.79 o 
   7   3   0      179.88      154.98      2.84 o 
   8   3   0      127.84      123.39      2.81 o 
   9   3   0      119.39      124.00      2.73 o 
  10   3   0      139.98      154.07      3.25 o 
  11   3   0       14.03       18.13      1.30 o 
  12   3   0      163.64      167.93      3.73 o 
  13   3   0       49.08       47.12      2.30 o 
  14   3   0       52.29       61.72      2.72 o 
   0   4   0       56.58       60.83      1.95 o 
   1   4   0      591.24      671.28      9.49 o 
   2   4   0      113.01      128.80      1.64 o 
   3   4   0       48.25       38.73      0.82 o 
   4   4   0        1.30        0.62      0.41 o 
   5   4   0       99.78       87.67      1.76 o 
   6   4   0       34.87       39.16      1.18 o 
   7   4   0        7.93        7.49      0.88 o 
   8   4   0        2.11        3.09      0.83 o 
   9   4   0       17.60       16.16      1.22 o 
  10   4   0       13.07       13.76      1.17 o 
  11   4   0       37.18       34.21      1.63 o 
  12   4   0       13.01       11.59      1.47 o 
  13   4   0       12.84       10.41      1.53 o 
  14   4   0        9.39        9.58      3.53 o 
   1   5   0       11.54       14.70      1.19 o 
   2   5   0        2.59        2.71      0.40 o 
   3   5   0        1.14        0.53      0.47 o 
   4   5   0        5.86        4.32      0.54 o 
   5   5   0       10.37       11.78      0.93 o 
   6   5   0      311.87      299.44      4.88 o 
   7   5   0        5.10        5.51      0.87 o 
   8   5   0       30.54       26.61      1.36 o 
   9   5   0        1.04        0.72      0.90 o 
  10   5   0       57.04       54.44      1.92 o 
  11   5   0        1.09        1.31      1.12 o 
  12   5   0        0.49        1.58      1.20 o 
  13   5   0        8.35        9.50      1.56 o 
   0   6   0        0.23       -1.37      1.37 o 
   1   6   0      655.70      687.59     12.40 o 
   2   6   0       21.42       23.92      1.51 o 
   3   6   0      206.25      209.96      2.85 o 
   4   6   0       73.63       72.67      1.41 o 
   5   6   0       32.41       29.06      1.14 o 
   6   6   0      367.00      371.53      6.41 o 
   7   6   0      443.94      474.90      7.99 o 
   8   6   0        4.17        4.46      0.94 o 
   9   6   0        1.95        1.48      1.02 o 
  10   6   0        0.43        1.36      1.21 o 
  11   6   0       74.45       78.85      2.72 o 
  12   6   0        2.31        0.98      1.31 o 
   1   7   0        0.38        0.19      1.09 o 
   2   7   0       35.35       36.94      1.91 o 
   3   7   0        0.37        1.34      1.00 o 
   4   7   0      162.46      171.20      3.15 o 
   5   7   0     1003.45     1055.49     14.54 o 
   6   7   0       36.88       39.89      1.58 o 
   7   7   0       21.76       20.34      1.43 o 
   8   7   0       65.75       65.84      2.52 o 
   9   7   0        5.84        5.31      1.39 o 
  10   7   0       14.36       11.60      1.70 o 
  11   7   0       12.39       16.31      1.78 o 
   0   8   0      143.49      118.17      5.07 o 
   1   8   0        0.50        0.13      1.10 o 
   2   8   0      347.27      319.73      7.01 o 
   3   8   0       11.79        9.82      1.36 o 
   4   8   0      100.46      104.43      3.43 o 
   5   8   0       32.30       35.88      2.11 o 
   6   8   0        2.76        2.48      1.35 o 
   7   8   0       29.04       32.32      2.47 o 
   8   8   0        5.54        6.20      1.78 o 
   9   8   0       20.85       24.82      2.88 o 
  10   8   0       36.98       46.18      3.78 o 
   1   9   0       80.90       59.29      2.67 o 
   2   9   0       48.02       52.96      2.53 o 
   3   9   0        5.10        9.00      1.48 o 
   4   9   0      104.74      105.29      3.61 o 
   5   9   0       15.46       13.04      1.73 o 
   6   9   0       71.12       64.38      3.39 o 
   7   9   0       19.77       21.83      2.42 o 
   8   9   0       13.47       12.82      2.22 o 
   0  10   0       68.70       78.75      4.55 o 
   1  10   0        3.25        2.44      1.39 o 
   2  10   0        2.77        3.53      1.48 o 
   3  10   0        0.04        1.10      1.51 o 
   4  10   0        2.26        5.79      1.62 o 
   5  10   0        3.94        2.83      1.69 o 
   6  10   0       16.23       19.49      2.38 o 
   1  11   0       25.95       24.94      2.25 o 
   2  11   0        3.32        3.86      1.67 o 
 -14   1   1       39.71       47.39      2.54 o 
 -13   1   1       22.22       22.68      1.75 o 
 -12   1   1       31.24       34.80      1.84 o 
 -11   1   1      128.78      128.10      3.07 o 
 -10   1   1      416.06      441.49      6.89 o 
  -9   1   1       87.95       83.41      2.21 o 
  -8   1   1       26.81       24.66      1.18 o 
  -7   1   1      365.36      352.20      5.43 o 
  -6   1   1      129.78      130.20      2.36 o 
  -5   1   1     1496.35     1449.26     16.63 o 
  -4   1   1     1770.88     1627.05     15.55 o 
  -3   1   1     1799.92     1672.88     18.73 o 
  -2   1   1     1558.62     1329.63     28.75 o 
  -1   1   1       11.54       13.17      0.49 o 
   0   1   1      341.06      314.32      6.17 o 
   1   1   1       24.24       20.12      1.02 o 
   2   1   1     1050.19      982.91     18.74 o 
   3   1   1     1431.20     1368.42     16.78 o 
   4   1   1      839.77      860.36      9.23 o 
   5   1   1     2126.20     1991.06     22.36 o 
   6   1   1      170.94      160.40      2.61 o 
   7   1   1      175.58      188.30      4.15 o 
   8   1   1       21.64       19.03      1.07 o 
   9   1   1       44.40       45.29      2.03 o 
  10   1   1      574.79      562.18      8.59 o 
  11   1   1       93.96      104.00      2.73 o 
  12   1   1       14.94       19.30      1.49 o 
  13   1   1       14.28       13.97      1.53 o 
  14   1   1       49.83       50.38      2.38 o 
 -14   2   1        3.60        5.77      1.69 o 
 -13   2   1       38.97       34.52      2.19 o 
 -12   2   1       11.95       13.08      1.37 o 
 -11   2   1       16.53       17.29      1.35 o 
 -10   2   1      104.62      109.81      2.61 o 
  -9   2   1       31.96       32.70      1.38 o 
  -8   2   1       62.23       60.74      1.66 o 
  -7   2   1      144.03      127.23      2.43 o 
  -6   2   1      215.86      239.72      3.79 o 
  -5   2   1     1570.25     1527.49     19.92 o 
  -4   2   1     2023.58     1967.11     19.71 o 
  -3   2   1       52.53       49.41      1.37 o 
  -2   2   1     1416.91     1280.60     20.87 o 
  -1   2   1       75.23       59.56      2.78 o 
   0   2   1     3727.20     3587.90     85.94 o 
   1   2   1      159.26      143.93      6.25 o 
   2   2   1     1562.89     1569.74     54.32 o 
   3   2   1       69.67       78.13      1.30 o 
   4   2   1     1400.37     1445.91     15.28 o 
   5   2   1     1032.78     1071.58     13.24 o 
   6   2   1      411.55      413.70      6.13 o 
   7   2   1      178.44      166.57      3.08 o 
   8   2   1      116.45      102.26      2.33 o 
   9   2   1       38.88       37.26      1.50 o 
  10   2   1      122.68      122.94      2.87 o 
  11   2   1       19.03       20.59      1.41 o 
  12   2   1       22.94       20.79      1.56 o 
  13   2   1       18.35       21.85      1.68 o 
  14   2   1        3.87        3.89      1.58 o 
 -14   3   1        2.99        4.08      1.71 o 
 -13   3   1       21.66       24.66      2.01 o 
 -12   3   1       10.14        7.47      1.50 o 
 -11   3   1       53.11       54.75      1.95 o 
 -10   3   1        7.40        4.91      1.12 o 
  -9   3   1       28.42       29.08      1.48 o 
  -8   3   1        7.87        9.32      1.01 o 
  -7   3   1       23.00       25.36      0.99 o 
  -6   3   1       11.82       13.19      0.75 o 
  -5   3   1      235.65      257.36      3.72 o 
  -4   3   1      396.61      405.06      4.65 o 
  -3   3   1       86.76       82.59      1.38 o 
  -2   3   1     1335.21     1273.82     16.98 o 
  -1   3   1      218.71      205.09      4.50 o 
   0   3   1      729.71      658.00     16.66 o 
   1   3   1      403.99      432.08      9.46 o 
   2   3   1     1768.98     1715.36     28.52 o 
   3   3   1      103.39      116.22      2.07 o 
   4   3   1      695.37      688.91      7.95 o 
   5   3   1      112.05      129.22      2.57 o 
   6   3   1        6.65        7.50      0.78 o 
   7   3   1       38.99       41.39      1.41 o 
   8   3   1       16.61       18.93      1.13 o 
   9   3   1       26.04       25.52      1.32 o 
  10   3   1        9.02        7.55      1.10 o 
  11   3   1       82.54       65.98      2.18 o 
  12   3   1        6.97        4.81      1.25 o 
  13   3   1       24.07       23.17      1.79 o 
  14   3   1        1.41        2.34      1.67 o 
 -13   4   1        0.53        0.73      1.50 o 
 -12   4   1       19.32       17.33      1.72 o 
 -11   4   1      202.03      176.70      4.27 o 
 -10   4   1       34.76       33.93      1.91 o 
  -9   4   1       28.23       30.56      1.54 o 
  -8   4   1       48.61       42.95      1.39 o 
  -7   4   1      181.04      172.66      2.92 o 
  -6   4   1       26.72       26.30      1.02 o 
  -5   4   1      127.14      127.95      2.21 o 
  -4   4   1       31.44       32.43      0.91 o 
  -3   4   1      163.58      178.49      2.46 o 
  -2   4   1      558.99      609.95      9.29 o 
  -1   4   1      700.81      792.97     10.74 o 
   0   4   1      212.66      267.09      6.54 o 
   1   4   1      799.21      898.34     13.42 o 
   2   4   1      761.52      850.35     11.30 o 
   3   4   1       96.12       97.40      1.68 o 
   4   4   1       14.95       17.82      0.81 o 
   5   4   1      247.89      234.98      4.05 o 
   6   4   1       35.29       31.65      1.37 o 
   7   4   1      149.25      143.15      2.85 o 
   8   4   1       22.96       24.62      1.24 o 
   9   4   1       35.61       31.15      1.46 o 
  10   4   1       73.06       54.40      1.94 o 
  11   4   1      103.73       96.91      2.97 o 
  12   4   1       23.78       17.87      1.55 o 
  13   4   1        1.13        3.71      1.58 o 
 -13   5   1        3.08        1.16      1.53 o 
 -12   5   1       29.20       22.57      1.92 o 
 -11   5   1       77.58       81.35      3.00 o 
 -10   5   1       66.21       52.33      2.43 o 
  -9   5   1       39.49       33.47      1.78 o 
  -8   5   1        7.62        7.46      1.08 o 
  -7   5   1       47.58       49.40      1.50 o 
  -6   5   1       94.40       95.66      2.00 o 
  -5   5   1       48.09       48.75      1.34 o 
  -4   5   1       50.43       49.46      1.14 o 
  -3   5   1       31.69       30.24      1.16 o 
  -2   5   1       35.81       40.59      1.14 o 
  -1   5   1      665.24      753.51     13.17 o 
   0   5   1     1610.18     1805.80     29.02 o 
   1   5   1      591.74      633.83      8.56 o 
   2   5   1       48.97       52.75      1.07 o 
   3   5   1       60.89       58.76      1.25 o 
   4   5   1       85.96       85.36      1.60 o 
   5   5   1       95.40       92.98      2.48 o 
   6   5   1      121.88      124.88      3.08 o 
   7   5   1       33.05       37.07      1.77 o 
   8   5   1       15.69       14.24      1.27 o 
   9   5   1       27.73       26.92      1.44 o 
  10   5   1       44.90       37.56      1.74 o 
  11   5   1      147.49      128.75      3.22 o 
  12   5   1       16.95       14.69      1.67 o 
  13   5   1        1.67        2.69      1.66 o 
 -12   6   1        0.36       -0.89      1.54 o 
 -11   6   1       13.74       12.01      1.75 o 
 -10   6   1       16.60       16.41      1.72 o 
  -9   6   1        4.72        4.56      1.24 o 
  -8   6   1       90.79       91.36      2.71 o 
  -7   6   1      280.53      275.34      4.77 o 
  -6   6   1      568.28      543.07      8.07 o 
  -5   6   1      471.77      467.23      6.97 o 
  -4   6   1      243.87      255.07      3.81 o 
  -3   6   1      308.50      313.22      4.24 o 
  -2   6   1      401.54      423.03      5.94 o 
  -1   6   1       34.96       36.15      2.32 o 
   0   6   1       89.53      101.22      3.01 o 
   1   6   1       29.49       29.97      1.78 o 
   2   6   1      279.10      279.13      4.33 o 
   3   6   1      191.72      189.98      2.69 o 
   4   6   1      453.28      435.79      5.71 o 
   5   6   1      494.48      509.44      7.61 o 
   6   6   1      365.19      361.55      6.27 o 
   7   6   1      293.97      295.28      5.95 o 
   8   6   1      125.71      123.83      3.42 o 
   9   6   1        2.84        1.73      1.26 o 
  10   6   1       32.95       30.27      1.88 o 
  11   6   1        7.98        6.73      1.66 o 
  12   6   1        0.47        1.54      1.65 o 
 -11   7   1        3.68        7.21      1.78 o 
 -10   7   1        0.43        0.75      1.54 o 
  -9   7   1       38.05       35.56      2.02 o 
  -8   7   1        5.28        2.83      1.35 o 
  -7   7   1      193.47      191.41      4.53 o 
  -6   7   1      277.19      283.58      5.26 o 
  -5   7   1      134.61      142.30      3.14 o 
  -4   7   1      340.04      326.38      5.14 o 
  -3   7   1       98.28      103.15      2.63 o 
  -2   7   1       26.97       27.25      1.89 o 
  -1   7   1       13.88       16.62      1.68 o 
   0   7   1        2.07        3.90      1.35 o 
   1   7   1       16.82       23.34      1.75 o 
   2   7   1       22.07       24.41      1.78 o 
   3   7   1      191.31      197.42      3.58 o 
   4   7   1      168.20      157.34      3.41 o 
   5   7   1      194.20      206.83      3.83 o 
   6   7   1      326.43      332.70      6.43 o 
   7   7   1      220.51      215.64      4.86 o 
   8   7   1        2.52        2.83      1.40 o 
   9   7   1       25.63       26.72      1.85 o 
  10   7   1        0.21        2.34      1.55 o 
  11   7   1        7.57       11.37      2.37 o 
 -10   8   1        0.01       -1.80      3.00 o 
  -9   8   1        7.97        7.49      2.53 o 
  -8   8   1       33.14       35.81      3.44 o 
  -7   8   1       11.36       10.59      2.36 o 
  -6   8   1       49.78       47.03      2.96 o 
  -5   8   1       34.80       38.41      2.33 o 
  -4   8   1       34.91       31.57      2.16 o 
  -3   8   1       74.89       70.61      2.91 o 
  -2   8   1      109.64      115.99      3.61 o 
  -1   8   1       72.42       70.00      2.84 o 
   0   8   1        0.19       -1.33      1.33 o 
   1   8   1       34.22       28.08      2.02 o 
   2   8   1       66.17       64.04      2.72 o 
   3   8   1      136.85      121.79      4.16 o 
   4   8   1       24.27       20.19      1.90 o 
   5   8   1       17.04       18.36      1.91 o 
   6   8   1       57.65       57.24      2.94 o 
   7   8   1        7.86        6.66      1.99 o 
   8   8   1       43.71       49.87      3.07 o 
   9   8   1        5.44        6.58      4.21 o 
  10   8   1        0.01        1.93      2.37 o 
  -8   9   1       22.20       27.23      2.79 o 
  -7   9   1       11.77       15.27      2.34 o 
  -6   9   1        3.99        3.96      2.02 o 
  -5   9   1       31.01       31.17      2.64 o 
  -4   9   1        6.57        5.22      2.06 o 
  -3   9   1       24.32       27.61      2.17 o 
  -2   9   1       22.97       19.67      1.99 o 
  -1   9   1        2.35        2.50      1.55 o 
   0   9   1       14.28       15.15      1.82 o 
   1   9   1        3.04        1.58      1.52 o 
   2   9   1       41.34       40.05      2.29 o 
   3   9   1       13.58       14.03      1.80 o 
   4   9   1        4.43        6.18      1.74 o 
   5   9   1       21.48       24.03      2.14 o 
   6   9   1        2.77        4.62      1.93 o 
   7   9   1       17.01       11.82      4.31 o 
   8   9   1       18.50       11.24      4.51 o 
  -6  10   1       49.02       68.41      3.79 o 
  -5  10   1        3.51        3.72      2.15 o 
  -4  10   1       16.21       14.99      2.32 o 
  -3  10   1        2.41        2.38      1.99 o 
  -2  10   1       25.09       21.33      2.17 o 
  -1  10   1       40.90       35.40      2.54 o 
   0  10   1        1.78        1.11      1.68 o 
   1  10   1       36.58       33.99      2.45 o 
   2  10   1       11.85       10.15      1.95 o 
   3  10   1        1.18        2.17      1.80 o 
   4  10   1       11.81       10.99      2.01 o 
   5  10   1        1.66        1.07      2.59 o 
   6  10   1       23.18       20.46      5.11 o 
  -2  11   1        2.68        1.41      4.41 o 
  -1  11   1        0.80        1.43      2.08 o 
   0  11   1        6.10        9.10      2.05 o 
   1  11   1        0.70        4.12      1.98 o 
   2  11   1        3.22        0.61      3.23 o 
 -14   0   2       16.79       23.39      3.60 o 
 -13   0   2       15.50       15.22      3.03 o 
 -12   0   2        6.82       11.22      2.23 o 
 -11   0   2      778.67      809.86     16.63 o 
 -10   0   2      245.42      251.31      6.29 o 
  -9   0   2     1095.11     1056.32     20.78 o 
  -8   0   2      339.81      339.96      7.41 o 
  -7   0   2      311.37      303.88      8.69 o 
  -6   0   2      577.75      568.62     11.74 o 
  -5   0   2      820.18      747.81     26.52 o 
  -4   0   2      174.38      186.25      3.71 o 
  -3   0   2       64.18       78.43      1.52 o 
  -2   0   2        9.05        8.45      0.52 o 
  -1   0   2     8911.90     9287.58    116.56 o 
   0   0   2       10.69        9.66      0.53 o 
   1   0   2    20328.19    21752.77    272.34 o 
   2   0   2       31.53       33.34      1.02 o 
   3   0   2      401.24      491.03     18.17 o 
   4   0   2      650.31      691.35     25.11 o 
   5   0   2      390.31      369.00      9.33 o 
   6   0   2      957.51      953.37     18.45 o 
   7   0   2      182.11      187.58      4.72 o 
   8   0   2      649.19      658.37     13.71 o 
   9   0   2      559.63      569.23     11.89 o 
  10   0   2      401.36      421.39      9.92 o 
  11   0   2      941.81      967.77     19.83 o 
  12   0   2        9.54        9.96      2.17 o 
  13   0   2       26.64       27.66      2.91 o 
  14   0   2       11.14        9.99      2.59 o 
 -14   1   2        2.53        5.47      2.28 o 
 -13   1   2       54.11       56.26      2.79 o 
 -12   1   2       80.20       86.18      2.84 o 
 -11   1   2      307.20      308.28      5.57 o 
 -10   1   2      638.20      626.99      9.46 o 
  -9   1   2       48.11       44.01      1.77 o 
  -8   1   2       20.17       15.86      1.18 o 
  -7   1   2      207.10      198.63      3.85 o 
  -6   1   2      650.90      710.37     14.12 o 
  -5   1   2      260.55      251.66      5.74 o 
  -4   1   2        7.87       11.00      2.03 o 
  -3   1   2      253.09      243.15      6.00 o 
  -2   1   2      975.41      863.61     19.11 o 
  -1   1   2       56.83       58.19      2.44 o 
   0   1   2     9689.06     9907.60     87.89 o 
   1   1   2      113.53      116.01      1.35 o 
   2   1   2      539.48      479.98     12.28 o 
   3   1   2      291.55      282.79      5.93 o 
   4   1   2        9.68        9.96      0.88 o 
   5   1   2      371.95      379.50      6.10 o 
   6   1   2      777.37      817.82     10.34 o 
   7   1   2      167.30      156.09      2.99 o 
   8   1   2       11.93       10.75      1.06 o 
   9   1   2       65.78       64.13      2.07 o 
  10   1   2      384.19      385.09      6.27 o 
  11   1   2      177.77      176.39      3.71 o 
  12   1   2      163.38      166.11      4.00 o 
  13   1   2       28.15       28.96      1.90 o 
  14   1   2        3.31        1.97      1.74 o 
 -14   2   2        6.10        7.28      2.07 o 
 -13   2   2       25.53       30.08      2.15 o 
 -12   2   2       11.32       10.99      1.74 o 
 -11   2   2       84.31       89.61      2.84 o 
 -10   2   2       12.46       12.96      1.42 o 
  -9   2   2       40.29       42.01      1.75 o 
  -8   2   2        3.08        2.97      0.85 o 
  -7   2   2      182.44      183.71      3.93 o 
  -6   2   2      104.29      107.98      3.54 o 
  -5   2   2     1593.03     1770.72     55.78 o 
  -4   2   2      465.96      455.21     15.25 o 
  -3   2   2      507.84      489.67     11.13 o 
  -2   2   2     2774.63     2647.45     56.63 o 
  -1   2   2       50.12       44.24      1.71 o 
   0   2   2     2723.57     2614.05     49.03 o 
   1   2   2       31.56       27.19      1.53 o 
   2   2   2     2369.15     2398.21     57.70 o 
   3   2   2      787.44      682.35     15.99 o 
   4   2   2      556.46      537.88      9.09 o 
   5   2   2      871.85      960.88     15.79 o 
   6   2   2       51.97       51.35      1.26 o 
   7   2   2      386.98      407.65      6.38 o 
   8   2   2        6.20        5.50      1.03 o 
   9   2   2       28.82       29.00      1.47 o 
  10   2   2       16.99       13.52      1.41 o 
  11   2   2      121.19      123.46      3.19 o 
  12   2   2        9.67        7.62      1.48 o 
  13   2   2       53.72       53.51      2.53 o 
  14   2   2        3.03        3.28      1.80 o 
 -14   3   2        0.00        1.01      1.25 o 
 -13   3   2       21.66       23.65      2.14 o 
 -12   3   2       16.08       13.15      1.80 o 
 -11   3   2       79.63       75.51      3.18 o 
 -10   3   2        4.34        6.44      1.55 o 
  -9   3   2       53.33       57.47      1.89 o 
  -8   3   2        7.90        6.64      1.40 o 
  -7   3   2       10.70        9.30      1.31 o 
  -6   3   2       50.68       60.12      3.77 o 
  -5   3   2      171.75      181.73      7.24 o 
  -4   3   2      189.42      189.25      8.13 o 
  -3   3   2      121.68      107.64      3.40 o 
  -2   3   2      256.48      224.45      5.86 o 
  -1   3   2       31.37       28.52      1.28 o 
   0   3   2       20.47       19.13      1.05 o 
   1   3   2       51.90       48.03      2.28 o 
   2   3   2      121.67      126.53      5.69 o 
   3   3   2      132.88      130.39      6.15 o 
   4   3   2      109.09      108.76      2.79 o 
   5   3   2      312.40      306.59      5.67 o 
   6   3   2      107.42      117.04      2.41 o 
   7   3   2       11.13        8.49      1.04 o 
   8   3   2       11.84       11.21      1.19 o 
   9   3   2       25.48       25.91      1.40 o 
  10   3   2        6.87        7.01      1.32 o 
  11   3   2       37.54       34.07      1.73 o 
  12   3   2       24.83       24.19      1.87 o 
  13   3   2       17.92       16.89      1.86 o 
 -13   4   2        0.82        1.48      1.89 o 
 -12   4   2       65.96       64.32      3.07 o 
 -11   4   2       20.52       20.79      1.99 o 
 -10   4   2        0.35        3.16      1.52 o 
  -9   4   2       22.65       24.07      1.74 o 
  -8   4   2       95.52       95.86      3.15 o 
  -7   4   2       24.58       26.77      1.75 o 
  -6   4   2       62.25       63.64      2.46 o 
  -5   4   2      287.35      292.53      6.40 o 
  -4   4   2      101.48      110.00      5.46 o 
  -3   4   2      355.01      334.32     12.64 o 
  -2   4   2      127.74      136.64      5.38 o 
  -1   4   2      701.48      627.91     20.46 o 
   0   4   2      138.78      145.20      7.24 o 
   1   4   2       21.98       21.75      0.78 o 
   2   4   2      253.83      250.92     10.36 o 
   3   4   2      175.74      170.60      7.60 o 
   4   4   2      137.08      138.15      5.13 o 
   5   4   2      141.07      146.89      2.78 o 
   6   4   2       52.34       54.24      1.54 o 
   7   4   2       13.71       14.90      1.20 o 
   8   4   2       45.53       44.97      1.76 o 
   9   4   2       17.08       15.58      1.43 o 
  10   4   2        0.31       -0.04      1.25 o 
  11   4   2       32.08       32.37      1.96 o 
  12   4   2       74.15       69.31      2.61 o 
  13   4   2        1.16        2.83      1.91 o 
 -13   5   2        0.89        1.42      1.54 o 
 -12   5   2       26.94       22.03      2.27 o 
 -11   5   2       14.71       15.62      1.97 o 
 -10   5   2       55.03       55.30      2.45 o 
  -9   5   2       87.79       74.77      2.69 o 
  -8   5   2       64.33       63.37      2.61 o 
  -7   5   2      121.16      125.33      3.44 o 
  -6   5   2       48.81       50.89      2.08 o 
  -5   5   2      243.06      233.30      5.37 o 
  -4   5   2        4.40        2.97      0.90 o 
  -3   5   2      136.07      134.29      3.37 o 
  -2   5   2       45.80       38.80      3.27 o 
  -1   5   2      346.41      351.11     13.96 o 
   0   5   2       15.44       14.72      0.68 o 
   1   5   2      427.45      460.13      5.51 o 
   2   5   2       33.00       31.13      0.96 o 
   3   5   2      284.43      285.60      7.95 o 
   4   5   2        5.18        5.20      1.88 o 
   5   5   2      166.43      159.72      3.13 o 
   6   5   2      102.33      106.94      2.31 o 
   7   5   2      255.70      251.27      4.89 o 
   8   5   2      133.20      125.87      3.25 o 
   9   5   2       43.71       37.33      1.84 o 
  10   5   2       54.84       55.55      2.36 o 
  11   5   2       29.43       28.87      2.41 o 
  12   5   2       26.36       27.06      2.56 o 
 -12   6   2        0.89        6.29      2.66 o 
 -11   6   2        2.13        1.53      1.93 o 
 -10   6   2       50.86       47.60      2.43 o 
  -9   6   2        2.89        3.16      1.54 o 
  -8   6   2       80.56       78.13      3.08 o 
  -7   6   2       40.01       41.77      2.24 o 
  -6   6   2      127.77      130.62      3.54 o 
  -5   6   2      440.24      431.33      7.18 o 
  -4   6   2       43.70       42.95      1.60 o 
  -3   6   2       17.84       18.79      1.19 o 
  -2   6   2       21.78       22.29      1.23 o 
  -1   6   2       19.40       23.73      1.51 o 
   0   6   2        8.34        9.65      2.49 o 
   1   6   2       13.27       12.97      1.71 o 
   2   6   2       10.41       14.07      1.34 o 
   3   6   2       35.44       32.58      1.93 o 
   4   6   2       48.13       43.24      2.79 o 
   5   6   2      296.22      298.85      5.61 o 
   6   6   2      155.29      156.45      3.22 o 
   7   6   2       81.90       88.10      2.49 o 
   8   6   2       56.19       59.03      2.12 o 
   9   6   2        6.01        3.87      1.57 o 
  10   6   2       54.71       50.49      2.84 o 
  11   6   2        2.98        4.16      2.20 o 
  12   6   2        0.42        4.28      2.82 o 
 -11   7   2       24.66       26.86      2.80 o 
 -10   7   2        5.41        5.64      1.84 o 
  -9   7   2       23.80       24.86      2.39 o 
  -8   7   2       31.07       29.73      2.33 o 
  -7   7   2       24.13       22.42      2.06 o 
  -6   7   2      171.93      172.42      4.88 o 
  -5   7   2       57.60       55.63      2.48 o 
  -4   7   2      655.84      654.34     11.45 o 
  -3   7   2       45.95       46.99      1.75 o 
  -2   7   2       31.10       32.57      1.31 o 
  -1   7   2       18.08       16.01      1.53 o 
   0   7   2        1.88        3.37      1.42 o 
   1   7   2        8.92        7.19      2.90 o 
   2   7   2       14.65       15.07      5.35 o 
   3   7   2       70.81       72.08      4.54 o 
   4   7   2      384.16      393.67      7.53 o 
   5   7   2       58.68       59.67      2.51 o 
   6   7   2      296.70      296.43      5.14 o 
   7   7   2       32.45       33.40      1.83 o 
   8   7   2       17.95       19.01      1.97 o 
   9   7   2       42.03       49.94      2.62 o 
  10   7   2        2.76        4.98      2.13 o 
  11   7   2       13.48       14.17      2.51 o 
 -10   8   2        2.75        2.66      2.30 o 
  -9   8   2        5.88       13.89      7.09 o 
  -8   8   2       22.30       16.45      6.08 o 
  -7   8   2       29.52       30.75      6.55 o 
  -6   8   2       63.50       71.74      7.83 o 
  -5   8   2      137.85      157.67      7.28 o 
  -4   8   2      174.11      182.56      7.70 o 
  -3   8   2       39.94       44.91      3.78 o 
  -2   8   2       12.02        9.43      3.13 o 
  -1   8   2      208.40      174.65      7.45 o 
   0   8   2       20.14       19.78      3.39 o 
   1   8   2      372.50      355.12      9.35 o 
   2   8   2        5.97        4.93      3.21 o 
   3   8   2       19.59       15.75      3.48 o 
   4   8   2      120.21       99.23      5.76 o 
   5   8   2       76.27       83.63      5.45 o 
   6   8   2       45.99       39.80      4.38 o 
   7   8   2       15.28       14.11      2.88 o 
   8   8   2       19.34       18.03      2.81 o 
   9   8   2       12.14       16.27      2.74 o 
  -8   9   2        1.95        4.95      6.59 o 
  -7   9   2        4.61        2.95      3.75 o 
  -6   9   2        2.82        6.30      3.90 o 
  -5   9   2       11.06        9.96      3.63 o 
  -4   9   2       26.58       24.33      4.02 o 
  -3   9   2       28.71       30.36      4.06 o 
  -2   9   2       36.28       32.68      3.05 o 
  -1   9   2       31.65       37.27      4.16 o 
   0   9   2       49.01       39.30      3.24 o 
   1   9   2       18.37       20.73      2.90 o 
   2   9   2       61.86       57.60      4.47 o 
   3   9   2       13.52       14.92      3.75 o 
   4   9   2       38.46       45.17      4.46 o 
   5   9   2        9.39       11.60      3.90 o 
   6   9   2        1.34        6.57      4.12 o 
   7   9   2        5.24        5.03      2.93 o 
   8   9   2        3.94        9.96      3.37 o 
  -5  10   2        4.79        8.76      3.83 o 
  -4  10   2        4.08        4.71      3.60 o 
  -3  10   2        4.61        3.27      3.90 o 
  -2  10   2        1.59        4.12      3.72 o 
  -1  10   2       13.60        8.36      2.88 o 
   0  10   2        4.28       -0.06      2.95 o 
   1  10   2       28.85       23.99      3.78 o 
   2  10   2        2.52        1.99      3.67 o 
   3  10   2        5.29        9.53      3.73 o 
   4  10   2        4.28        7.60      4.17 o 
   5  10   2        5.61       10.33      4.24 o 
 -14   1   3        3.75        3.50      1.66 o 
 -13   1   3        9.01        8.90      3.41 o 
 -12   1   3      108.82      129.59      7.00 o 
 -11   1   3       29.28       29.95      3.13 o 
 -10   1   3       41.66       37.92      2.99 o 
  -9   1   3       85.82       84.14      6.01 o 
  -8   1   3      122.20      125.60      7.58 o 
  -7   1   3       12.41       12.42      2.74 o 
  -6   1   3      195.31      192.49      8.15 o 
  -5   1   3      241.68      244.80      9.44 o 
  -4   1   3      342.85      333.97      4.38 o 
  -3   1   3       40.52       42.79      0.96 o 
  -2   1   3      874.98      893.64      9.85 o 
  -1   1   3        4.67        4.49      0.40 o 
   0   1   3       13.87       14.06      0.55 o 
   1   1   3      591.55      606.51      6.72 o 
   2   1   3      103.42      103.97      1.80 o 
   3   1   3      360.84      362.89      4.86 o 
   4   1   3      164.35      149.29      7.28 o 
   5   1   3      264.86      277.59      8.51 o 
   6   1   3      224.22      224.89      4.60 o 
   7   1   3       23.97       25.72      2.03 o 
   8   1   3       62.85       63.12      2.27 o 
   9   1   3      107.39      109.32      3.41 o 
  10   1   3       25.61       22.69      1.90 o 
  11   1   3       61.91       72.45      3.22 o 
  12   1   3       52.57       52.11      2.67 o 
  13   1   3       19.13       17.62      2.53 o 
 -13   2   3        8.83       13.29      3.89 o 
 -12   2   3       15.78       12.98      3.64 o 
 -11   2   3       62.15       61.14      6.77 o 
 -10   2   3       55.52       53.62      5.24 o 
  -9   2   3       30.79       31.63      4.89 o 
  -8   2   3       46.74       48.30      4.13 o 
  -7   2   3      156.23      160.20      8.13 o 
  -6   2   3       46.17       53.50      4.46 o 
  -5   2   3     1015.60     1046.89     34.10 o 
  -4   2   3      547.68      572.33     19.17 o 
  -3   2   3       28.88       25.30      1.44 o 
  -2   2   3       30.73       27.23      1.33 o 
  -1   2   3      100.26       92.88      2.97 o 
   0   2   3       45.08       37.14      1.93 o 
   1   2   3        9.52        7.72      0.65 o 
   2   2   3       14.74       11.39      0.84 o 
   3   2   3       19.73       17.67      2.61 o 
   4   2   3      480.73      537.44     20.50 o 
   5   2   3      652.51      734.06     27.31 o 
   6   2   3       31.07       35.16      1.86 o 
   7   2   3      108.59      110.00      3.40 o 
   8   2   3       96.97       99.58      3.66 o 
   9   2   3       19.98       19.07      1.98 o 
  10   2   3       89.86       89.57      3.29 o 
  11   2   3       38.84       36.92      2.33 o 
  12   2   3        7.45       10.29      2.15 o 
  13   2   3        8.26       11.99      2.81 o 
 -13   3   3        4.64        4.59      2.94 o 
 -12   3   3       16.66       18.88      5.46 o 
 -11   3   3       38.40       32.24      5.54 o 
 -10   3   3       66.98       65.13      5.50 o 
  -9   3   3       19.29       14.43      3.84 o 
  -8   3   3       75.60       73.25      5.04 o 
  -7   3   3       86.17       78.95      5.64 o 
  -6   3   3      202.99      215.47      8.91 o 
  -5   3   3      456.64      487.01     17.59 o 
  -4   3   3        8.72       12.52      2.69 o 
  -3   3   3      242.87      228.95      8.77 o 
  -2   3   3       12.92       14.14      2.40 o 
  -1   3   3       17.80       16.68      1.51 o 
   0   3   3       53.82       52.75      2.45 o 
   1   3   3       37.74       38.71      3.12 o 
   2   3   3       10.36        9.20      2.21 o 
   3   3   3      225.64      204.72      9.09 o 
   4   3   3        7.14       10.75      2.42 o 
   5   3   3      294.61      309.75     13.11 o 
   6   3   3      295.86      310.83      7.13 o 
   7   3   3       65.38       66.13      2.54 o 
   8   3   3      159.64      168.23      4.98 o 
   9   3   3       32.74       28.78      2.39 o 
  10   3   3      119.40      113.76      4.31 o 
  11   3   3       22.98       22.59      2.58 o 
  12   3   3       11.16        9.94      3.27 o 
  13   3   3        6.78        8.84      3.14 o 
 -13   4   3       12.49       11.31      1.97 o 
 -12   4   3       29.20       27.78      3.30 o 
 -11   4   3       70.63       74.63      3.68 o 
 -10   4   3       89.74       77.47      6.76 o 
  -9   4   3        2.25        2.41      3.42 o 
  -8   4   3       13.77        9.26      3.31 o 
  -7   4   3       14.51       11.83      3.31 o 
  -6   4   3       14.91       15.29      2.86 o 
  -5   4   3       15.03       10.12      2.78 o 
  -4   4   3      339.74      331.16     12.94 o 
  -3   4   3        3.59        3.94      0.41 o 
  -2   4   3      242.13      236.56      8.98 o 
  -1   4   3      289.71      301.63      7.77 o 
   0   4   3     2225.28     2223.22     42.04 o 
   1   4   3      176.72      180.93      4.72 o 
   2   4   3      151.99      152.40      7.10 o 
   3   4   3       64.63       65.99      4.56 o 
   4   4   3      201.20      188.09      8.77 o 
   5   4   3       12.77        9.10      2.75 o 
   6   4   3       23.33       21.88      1.68 o 
   7   4   3       14.31       14.81      1.55 o 
   8   4   3       18.71       15.14      1.86 o 
   9   4   3        3.37        5.49      2.05 o 
  10   4   3       72.25       66.87      4.43 o 
  11   4   3      143.18      143.29      6.69 o 
  12   4   3       13.77       12.72      3.56 o 
 -12   5   3        1.73       -0.84      2.88 o 
 -11   5   3       34.87       28.60      3.14 o 
 -10   5   3       64.23       65.59      3.50 o 
  -9   5   3       60.63       55.46      3.95 o 
  -8   5   3       27.96       22.67      4.18 o 
  -7   5   3       37.18       40.96      4.27 o 
  -6   5   3       59.53       60.90      5.48 o 
  -5   5   3       24.08       29.26      3.93 o 
  -4   5   3       56.87       59.08      4.21 o 
  -3   5   3        1.97        1.91      0.46 o 
  -2   5   3      258.47      277.96     10.47 o 
  -1   5   3      375.54      369.68      9.33 o 
   0   5   3       95.95       96.39      3.33 o 
   1   5   3      379.37      382.86      9.55 o 
   2   5   3      484.16      491.21     12.10 o 
   3   5   3       37.06       38.29      3.73 o 
   4   5   3      119.80      118.74      6.80 o 
   5   5   3       22.92       18.84      3.28 o 
   6   5   3       38.58       33.52      1.75 o 
   7   5   3       67.70       68.54      2.76 o 
   8   5   3       53.88       49.05      3.21 o 
   9   5   3       59.67       60.46      3.66 o 
  10   5   3       97.99       94.52      4.58 o 
  11   5   3       24.41       25.21      3.50 o 
  12   5   3        1.67        4.72      3.65 o 
 -11   6   3       13.61        9.58      3.07 o 
 -10   6   3        1.34        1.23      2.52 o 
  -9   6   3       36.08       36.57      2.89 o 
  -8   6   3        8.59       10.83      2.18 o 
  -7   6   3      350.42      354.68     10.16 o 
  -6   6   3      436.88      443.52     11.49 o 
  -5   6   3      317.13      340.49     13.72 o 
  -4   6   3      438.43      433.07     16.90 o 
  -3   6   3       72.06       72.91      3.85 o 
  -2   6   3       32.10       31.61      2.81 o 
  -1   6   3       63.46       66.10      4.20 o 
   0   6   3       27.14       23.74      2.87 o 
   1   6   3       42.43       49.26      2.63 o 
   2   6   3       48.43       42.38      2.75 o 
   3   6   3       81.14       77.35      5.41 o 
   4   6   3      210.60      209.56      9.93 o 
   5   6   3      388.21      386.45     12.08 o 
   6   6   3      593.19      591.02     13.64 o 
   7   6   3      230.57      239.73      7.22 o 
   8   6   3       18.10       14.56      2.77 o 
   9   6   3       17.74       14.31      3.07 o 
  10   6   3        1.51       -0.78      2.88 o 
  11   6   3        7.22        7.85      3.31 o 
 -10   7   3        4.69        4.01      3.88 o 
  -9   7   3        3.11        3.41      3.46 o 
  -8   7   3       13.75       14.72      2.57 o 
  -7   7   3       30.07       25.00      2.48 o 
  -6   7   3      244.96      240.26      6.04 o 
  -5   7   3      254.50      249.96      6.01 o 
  -4   7   3       48.48       42.89      2.49 o 
  -3   7   3      239.27      231.30      9.69 o 
  -2   7   3        7.11       10.51      2.72 o 
  -1   7   3       28.06       27.34      3.16 o 
   0   7   3        6.34        7.59      2.82 o 
   1   7   3       51.07       52.51      4.68 o 
   2   7   3       14.66       11.38      3.37 o 
   3   7   3      131.89      133.55      7.53 o 
   4   7   3      102.03      112.43      5.68 o 
   5   7   3      193.14      187.51      7.72 o 
   6   7   3      268.22      266.21      9.64 o 
   7   7   3       48.34       52.37      3.67 o 
   8   7   3       12.99       13.35      2.92 o 
   9   7   3        2.26       -1.59      2.99 o 
  10   7   3        2.65        1.39      3.74 o 
  -9   8   3        0.01        2.17      1.81 o 
  -8   8   3        1.19        9.04      5.25 o 
  -7   8   3        2.37        4.12      2.01 o 
  -6   8   3        5.58        3.33      1.84 o 
  -5   8   3        6.14        8.02      2.14 o 
  -4   8   3       43.53       50.18      3.14 o 
  -3   8   3       25.84       31.25      2.52 o 
  -2   8   3       29.81       33.84      3.95 o 
  -1   8   3       60.17       54.06      5.13 o 
   0   8   3       17.22       15.49      3.99 o 
   1   8   3       28.38       29.75      3.67 o 
   2   8   3       60.22       61.84      4.56 o 
   3   8   3       12.22       12.61      3.43 o 
   4   8   3       33.81       34.94      3.95 o 
   5   8   3       21.34       19.90      3.04 o 
   6   8   3        6.43        9.21      3.06 o 
   7   8   3        7.16        8.20      3.30 o 
   8   8   3        1.91        4.49      3.27 o 
  -7   9   3        5.19        4.54      7.53 o 
  -6   9   3        0.31        0.14      4.64 o 
  -5   9   3        2.70        2.92      4.50 o 
  -4   9   3        8.67        9.27      4.51 o 
  -3   9   3        1.36       -6.11      6.11 o 
  -2   9   3       17.54       11.35      6.80 o 
  -1   9   3       17.90       20.71      3.97 o 
   0   9   3        0.79        6.58      3.52 o 
   1   9   3       22.23       26.21      4.08 o 
   2   9   3        8.28       11.65      3.76 o 
   3   9   3        0.83        3.60      3.46 o 
   4   9   3        4.50        9.69      3.71 o 
   5   9   3        5.73        7.64      3.31 o 
   6   9   3        0.65        4.31      3.18 o 
   7   9   3        3.81        6.20      3.49 o 
  -4  10   3        1.67        3.42      5.14 o 
  -3  10   3        3.96        2.47      2.57 o 
  -2  10   3        7.91        1.11      7.12 o 
  -1  10   3        0.78        3.29      7.58 o 
   0  10   3       19.37       27.27      7.56 o 
   1  10   3        0.79        9.40      4.30 o 
   2  10   3       16.78       20.19      4.29 o 
   3  10   3        2.50        5.80      3.46 o 
   4  10   3        3.51        7.57      3.43 o 
 -13   0   4       11.47       11.19      2.64 o 
 -12   0   4       16.19       14.04      2.65 o 
 -11   0   4      113.57      119.23      5.78 o 
 -10   0   4      739.53      754.55     19.53 o 
  -9   0   4       26.20       23.73      2.11 o 
  -8   0   4       68.85       76.96      3.08 o 
  -7   0   4      194.08      191.93      5.17 o 
  -6   0   4       13.61       13.72      1.15 o 
  -5   0   4      123.51      130.29      3.19 o 
  -4   0   4        3.94        4.70      0.74 o 
  -3   0   4       87.58       96.71      2.54 o 
  -2   0   4      689.43      738.58     14.51 o 
  -1   0   4       61.16       61.65      1.96 o 
   0   0   4     3033.84     3098.44     48.15 o 
   1   0   4       15.67       16.76      1.06 o 
   2   0   4     2107.67     2231.89     35.01 o 
   3   0   4      103.90      112.13      3.21 o 
   4   0   4       56.53       57.87      1.95 o 
   5   0   4       20.04       18.89      1.29 o 
   6   0   4        3.69        4.45      1.03 o 
   7   0   4       28.42       27.29      2.00 o 
   8   0   4       20.17       22.56      2.55 o 
   9   0   4        8.07        9.45      2.08 o 
  10   0   4      264.29      277.13      7.53 o 
  11   0   4        1.33        1.94      1.61 o 
  12   0   4      195.66      206.51      8.38 o 
  13   0   4       16.72       15.51      2.90 o 
 -13   1   4       15.70       16.99      2.16 o 
 -12   1   4        0.53        1.65      1.28 o 
 -11   1   4       25.92       28.21      2.00 o 
 -10   1   4      116.22      123.35      3.50 o 
  -9   1   4      416.68      433.22      7.87 o 
  -8   1   4        0.11        1.60      0.68 o 
  -7   1   4      276.29      297.68      4.60 o 
  -6   1   4        4.26        4.72      0.60 o 
  -5   1   4        0.01        0.92      0.44 o 
  -4   1   4        3.36        3.31      0.52 o 
  -3   1   4      372.60      393.54      5.46 o 
  -2   1   4       13.75       12.97      0.74 o 
  -1   1   4      558.49      618.29      7.51 o 
   0   1   4       56.94       58.36      1.36 o 
   1   1   4     1019.13     1101.54     13.48 o 
   2   1   4      138.85      136.79      2.54 o 
   3   1   4        4.28        4.85      0.54 o 
   4   1   4      116.36      117.68      2.15 o 
   5   1   4       94.92      100.95      2.04 o 
   6   1   4      145.81      149.07      2.75 o 
   7   1   4       63.77       65.24      2.25 o 
   8   1   4       59.69       59.08      2.01 o 
   9   1   4        1.19        2.36      0.94 o 
  10   1   4      142.11      114.06      6.96 o 
  11   1   4      199.80      215.64     11.06 o 
  12   1   4        5.17        4.36      1.47 o 
  13   1   4        9.17        9.84      1.86 o 
 -13   2   4       10.40       13.55      2.04 o 
 -12   2   4        0.05       -0.57      1.14 o 
 -11   2   4       16.73       16.90      1.72 o 
 -10   2   4       60.07       58.04      2.45 o 
  -9   2   4        5.52        5.23      1.01 o 
  -8   2   4       68.12       74.01      2.50 o 
  -7   2   4       16.88       15.05      1.28 o 
  -6   2   4       60.57       68.22      2.18 o 
  -5   2   4       12.89       13.20      0.88 o 
  -4   2   4      276.58      321.79      4.65 o 
  -3   2   4        4.62        4.29      0.51 o 
  -2   2   4      185.80      192.46      2.87 o 
  -1   2   4      228.89      225.60      3.20 o 
   0   2   4       76.99       76.77      1.57 o 
   1   2   4       38.21       34.89      0.97 o 
   2   2   4        0.15        0.08      0.55 o 
   3   2   4       38.51       37.99      1.52 o 
   4   2   4      450.68      496.27      8.23 o 
   5   2   4        1.40        1.26      0.42 o 
   6   2   4        9.79       12.07      0.91 o 
   7   2   4        2.33        2.31      0.81 o 
   8   2   4      317.95      331.16     15.25 o 
   9   2   4        2.62        2.98      2.57 o 
  10   2   4       48.18       47.65      2.65 o 
  11   2   4       28.76       34.33      5.24 o 
  12   2   4        0.42        0.30      1.17 o 
 -12   3   4        7.51        6.77      1.51 o 
 -11   3   4       18.59       13.41      1.60 o 
 -10   3   4       26.37       26.41      1.91 o 
  -9   3   4        4.24        3.61      1.00 o 
  -8   3   4        3.54        3.66      0.97 o 
  -7   3   4       17.13       14.00      3.85 o 
  -6   3   4       50.70       46.32      3.96 o 
  -5   3   4       85.11       80.99      4.29 o 
  -4   3   4       24.23       21.49      1.30 o 
  -3   3   4        1.19        0.67      0.45 o 
  -2   3   4      191.03      196.83      2.95 o 
  -1   3   4       50.74       55.08      1.43 o 
   0   3   4      230.82      224.97      3.36 o 
   1   3   4       93.36       92.38      2.36 o 
   2   3   4      134.41      142.15      3.14 o 
   3   3   4      179.84      193.20      3.95 o 
   4   3   4      151.08      149.61      3.37 o 
   5   3   4       47.30       47.80      1.85 o 
   6   3   4        3.41        1.59      0.77 o 
   7   3   4      103.11      110.09      3.07 o 
   8   3   4       27.99       25.25      1.71 o 
   9   3   4        4.09        3.30      0.98 o 
  10   3   4       20.29       13.95      4.92 o 
  11   3   4        9.08        7.71      4.86 o 
  12   3   4        4.94       -0.17      4.93 o 
 -12   4   4        5.57        2.73      1.38 o 
 -11   4   4       36.86       34.28      2.54 o 
 -10   4   4       19.71       20.37      1.92 o 
  -9   4   4       11.39       14.74      4.33 o 
  -8   4   4        2.80        2.76      3.54 o 
  -7   4   4      100.55       98.54      6.60 o 
  -6   4   4       28.88       29.29      3.19 o 
  -5   4   4       24.89       28.96      1.61 o 
  -4   4   4       91.76       94.18      2.52 o 
  -3   4   4        6.27        6.52      0.60 o 
  -2   4   4      126.02      132.79      2.24 o 
  -1   4   4       64.12       65.23      1.48 o 
   0   4   4      271.09      279.74      4.05 o 
   1   4   4        0.24       -0.15      0.58 o 
   2   4   4        2.81        3.47      0.75 o 
   3   4   4       24.55       26.64      1.52 o 
   4   4   4        3.59        4.92      0.87 o 
   5   4   4       56.05       57.71      2.08 o 
   6   4   4       33.69       32.97      4.66 o 
   7   4   4       46.07       43.61      5.34 o 
   8   4   4        7.01        7.48      4.27 o 
   9   4   4        0.06        0.36      0.88 o 
  10   4   4        0.01        0.95      0.99 o 
  11   4   4       18.45       11.42      5.72 o 
  12   4   4       10.34       12.52      5.85 o 
 -11   5   4        6.63        8.09      1.65 o 
 -10   5   4        8.27        8.05      1.48 o 
  -9   5   4        3.13        4.65      1.25 o 
  -8   5   4       95.68      104.08      8.04 o 
  -7   5   4       41.32       39.55      4.55 o 
  -6   5   4        3.70        4.59      0.98 o 
  -5   5   4       90.39       94.12      2.69 o 
  -4   5   4      213.75      229.91      4.58 o 
  -3   5   4       40.87       45.63      1.45 o 
  -2   5   4      101.34      125.70      2.38 o 
  -1   5   4        6.36        5.74      0.68 o 
   0   5   4        2.96        3.70      0.57 o 
   1   5   4       27.72       28.70      1.51 o 
   2   5   4       25.55       25.29      1.47 o 
   3   5   4       69.86       69.32      2.21 o 
   4   5   4        1.33        1.40      0.77 o 
   5   5   4       68.15       60.47      5.36 o 
   6   5   4       39.32       39.08      5.36 o 
   7   5   4       21.29       22.45      4.81 o 
   8   5   4       52.96       46.90      5.42 o 
   9   5   4       46.00       62.80      7.21 o 
  10   5   4       38.06       42.93      2.52 o 
  11   5   4       24.69       28.75      2.14 o 
 -10   6   4        8.81       10.01      1.65 o 
  -9   6   4       68.86       68.74      3.00 o 
  -8   6   4       35.67       34.97      5.17 o 
  -7   6   4       23.96       30.11      1.92 o 
  -6   6   4        0.08        0.26      0.82 o 
  -5   6   4      124.36      133.20      3.35 o 
  -4   6   4      271.85      283.87      5.43 o 
  -3   6   4       17.72       18.18      1.07 o 
  -2   6   4       37.10       36.81      1.45 o 
  -1   6   4        7.70        5.96      0.73 o 
   0   6   4       20.64       19.91      1.11 o 
   1   6   4        0.84        1.10      0.58 o 
   2   6   4        6.21        6.11      0.99 o 
   3   6   4       14.34       14.69      1.30 o 
   4   6   4      157.45      154.18      8.56 o 
   5   6   4       59.02       59.01      5.62 o 
   6   6   4      181.02      193.64     11.04 o 
   7   6   4       56.13       57.01      2.35 o 
   8   6   4        6.74        4.91      1.16 o 
   9   6   4       10.96        8.09      1.32 o 
  10   6   4       29.17       25.52      7.09 o 
  -9   7   4        0.86        1.50      1.60 o 
  -8   7   4       29.79       27.70      5.31 o 
  -7   7   4       25.01       27.59      1.88 o 
  -6   7   4        9.40        8.78      1.27 o 
  -5   7   4      170.63      182.39      4.16 o 
  -4   7   4       38.85       35.30      1.85 o 
  -3   7   4       82.66       97.62      3.01 o 
  -2   7   4       25.19       26.75      1.34 o 
  -1   7   4        6.71        6.77      0.84 o 
   0   7   4        2.86        2.65      1.09 o 
   1   7   4       40.62       36.23      1.80 o 
   2   7   4       23.87       29.02      4.38 o 
   3   7   4       90.25       98.21      6.80 o 
   4   7   4      130.44      121.93      7.98 o 
   5   7   4      104.58      105.83      3.09 o 
   6   7   4        2.22        1.98      0.96 o 
   7   7   4       63.29       65.29      2.59 o 
   8   7   4        0.11        0.62      4.75 o 
   9   7   4        1.93        2.11      1.16 o 
  -8   8   4        0.68       10.04      6.07 o 
  -7   8   4        0.51        2.06      1.64 o 
  -6   8   4        2.69        1.66      1.48 o 
  -5   8   4        2.31        0.91      1.41 o 
  -4   8   4       28.50       32.54      2.82 o 
  -3   8   4       82.28       89.47      3.89 o 
  -2   8   4       24.41       28.93      3.28 o 
  -1   8   4       10.20       12.27      2.27 o 
   0   8   4       93.39       87.54      3.83 o 
   1   8   4       36.83       35.76      5.17 o 
   2   8   4      136.96      138.02      8.54 o 
   3   8   4       55.46       59.88      5.96 o 
   4   8   4       23.57       24.62      5.03 o 
   5   8   4        0.85        0.80      1.29 o 
   6   8   4        6.62        0.56      4.66 o 
   7   8   4        0.82       -1.20      4.83 o 
  -5   9   4       11.12        7.76      2.44 o 
  -4   9   4        0.52        0.71      1.74 o 
  -3   9   4        4.83        3.47      1.82 o 
  -2   9   4        0.01       -0.12      1.57 o 
  -1   9   4        3.77        3.11      1.93 o 
   0   9   4        0.58        0.88      1.65 o 
   1   9   4       77.46       68.55      6.70 o 
   2   9   4        0.02       -0.45      4.52 o 
   3   9   4        2.27       -0.99      4.56 o 
   4   9   4        1.11        4.62      5.05 o 
   5   9   4        6.59        6.98      5.24 o 
 -12   1   5        0.22       -0.53      1.44 o 
 -11   1   5      111.87      122.91      9.42 o 
 -10   1   5        6.55       10.50      4.19 o 
  -9   1   5       33.40       34.19      5.36 o 
  -8   1   5       12.00       11.92      3.21 o 
  -7   1   5       82.85       86.73      6.45 o 
  -6   1   5      105.81      101.27      6.67 o 
  -5   1   5        2.13        1.64      2.53 o 
  -4   1   5        0.46        0.75      0.54 o 
  -3   1   5       16.00       15.71      1.00 o 
  -2   1   5       30.45       26.57      1.26 o 
  -1   1   5        3.27        2.73      0.61 o 
   0   1   5       26.66       26.53      1.09 o 
   1   1   5      144.27      143.72      2.52 o 
   2   1   5       18.81       18.20      1.21 o 
   3   1   5        4.96        4.79      0.60 o 
   4   1   5        4.08        2.62      0.57 o 
   5   1   5        6.51        5.13      0.72 o 
   6   1   5        2.87        4.75      0.75 o 
   7   1   5       24.97       22.84      1.31 o 
   8   1   5        7.47        8.84      1.22 o 
   9   1   5       11.28       12.41      4.84 o 
  10   1   5       71.01       75.11      7.59 o 
  11   1   5        1.06        1.37      1.22 o 
 -12   2   5        3.12       -5.00      5.00 o 
 -11   2   5        1.57        4.77      4.79 o 
 -10   2   5       11.39       11.07      4.39 o 
  -9   2   5        3.59       -3.81      3.81 o 
  -8   2   5       50.05       51.60      4.36 o 
  -7   2   5       49.00       48.73      3.93 o 
  -6   2   5       35.07       38.54      4.47 o 
  -5   2   5      198.02      214.54      9.98 o 
  -4   2   5       98.77      102.51      3.87 o 
  -3   2   5        0.60        2.73      1.62 o 
  -2   2   5       23.59       20.82      2.40 o 
  -1   2   5       32.69       29.83      2.94 o 
   0   2   5       20.08       20.42      1.84 o 
   1   2   5       32.95       28.43      2.16 o 
   2   2   5        0.18        0.35      0.62 o 
   3   2   5       44.82       48.68      1.85 o 
   4   2   5        4.01        3.67      0.85 o 
   5   2   5        7.47        7.85      1.05 o 
   6   2   5       99.16      102.38      2.93 o 
   7   2   5       87.87       90.57      2.83 o 
   8   2   5        0.16        0.58      0.83 o 
   9   2   5       18.25       23.73      5.45 o 
  10   2   5        2.99        2.43      5.44 o 
  11   2   5        1.83        1.53      5.74 o 
 -11   3   5        1.87        1.10      4.65 o 
 -10   3   5       50.95       56.36      6.36 o 
  -9   3   5        0.16       -0.73      4.02 o 
  -8   3   5        5.29        3.79      3.57 o 
  -7   3   5       17.93       21.01      3.33 o 
  -6   3   5       41.13       42.10      3.84 o 
  -5   3   5      159.99      172.35      8.75 o 
  -4   3   5      221.88      232.63      9.90 o 
  -3   3   5        0.03        0.53      2.18 o 
  -2   3   5      158.57      180.84      7.20 o 
  -1   3   5       12.81       14.90      2.02 o 
   0   3   5       22.13       27.33      1.09 o 
   1   3   5      100.80      112.66      2.85 o 
   2   3   5        0.04        0.55      0.68 o 
   3   3   5       43.57       43.16      1.83 o 
   4   3   5        3.58        4.04      0.86 o 
   5   3   5       60.53       57.19      2.17 o 
   6   3   5       32.78       28.81      1.78 o 
   7   3   5       11.11       12.32      1.36 o 
   8   3   5        0.23        0.35      0.81 o 
   9   3   5       33.08       30.50      6.19 o 
  10   3   5        0.94        1.44      5.54 o 
  11   3   5       31.43       33.89      2.32 o 
 -11   4   5       47.65       49.11      5.37 o 
 -10   4   5        9.77        6.86      4.55 o 
  -9   4   5      162.90      176.79      9.90 o 
  -8   4   5        0.10        2.60      3.55 o 
  -7   4   5      119.90      121.15      6.37 o 
  -6   4   5        9.97       12.35      3.03 o 
  -5   4   5      104.42      123.36      6.78 o 
  -4   4   5       15.05        8.19      3.10 o 
  -3   4   5       58.30       69.24      3.81 o 
  -2   4   5        0.39        1.55      0.73 o 
  -1   4   5       26.80       23.97      1.25 o 
   0   4   5       57.03       55.44      1.63 o 
   1   4   5      166.90      166.90      3.75 o 
   2   4   5      123.59      132.60      3.26 o 
   3   4   5        0.01       -0.08      0.68 o 
   4   4   5       42.28       45.68      2.02 o 
   5   4   5       20.27       19.00      1.47 o 
   6   4   5      161.30      156.87      3.91 o 
   7   4   5        0.11        0.25      0.83 o 
   8   4   5       71.61       70.30      2.69 o 
   9   4   5        7.80       10.69      6.04 o 
  10   4   5       90.86       99.53      8.78 o 
 -10   5   5       16.09       18.33      5.13 o 
  -9   5   5       28.18       28.45      5.22 o 
  -8   5   5       23.91       25.89      4.19 o 
  -7   5   5        4.58        3.69      3.77 o 
  -6   5   5       13.43       20.66      4.53 o 
  -5   5   5       70.74       84.20      5.94 o 
  -4   5   5        5.11        8.93      3.39 o 
  -3   5   5       13.99       13.02      1.20 o 
  -2   5   5        0.57        1.16      0.63 o 
  -1   5   5        3.22        1.91      0.73 o 
   0   5   5      316.92      330.28      6.17 o 
   1   5   5      128.20      138.94      3.40 o 
   2   5   5        8.96        8.68      1.11 o 
   3   5   5        6.03        6.63      1.04 o 
   4   5   5       42.06       38.93      1.97 o 
   5   5   5        1.16        0.40      0.86 o 
   6   5   5        4.03        2.04      0.99 o 
   7   5   5       25.21       24.19      1.80 o 
   8   5   5       19.47       20.82      6.05 o 
   9   5   5        8.90       11.41      6.21 o 
  10   5   5       33.05       37.04      2.45 o 
  -9   6   5       10.01       14.00      4.53 o 
  -8   6   5       73.75       79.34      5.97 o 
  -7   6   5       88.40      104.80      6.61 o 
  -6   6   5      220.00      262.25     12.58 o 
  -5   6   5      174.60      190.32      9.91 o 
  -4   6   5      108.65      106.90      7.36 o 
  -3   6   5      279.05      283.53      5.47 o 
  -2   6   5        0.42        1.74      0.88 o 
  -1   6   5       14.39       15.42      1.72 o 
   0   6   5       12.46       10.55      1.17 o 
   1   6   5       39.95       36.81      1.96 o 
   2   6   5        1.40        1.70      0.90 o 
   3   6   5        3.71        4.60      1.07 o 
   4   6   5       47.09       44.79      2.19 o 
   5   6   5       63.15       62.94      2.51 o 
   6   6   5      167.66      191.77      4.62 o 
   7   6   5      153.42      159.60      4.23 o 
   8   6   5       18.30       14.56      6.15 o 
   9   6   5        7.38        6.62      1.58 o 
  -8   7   5       25.98       23.27      5.13 o 
  -7   7   5       26.76       25.90      5.01 o 
  -6   7   5       82.44       90.50      6.68 o 
  -5   7   5       42.71       43.46      2.48 o 
  -4   7   5      230.37      255.32      5.93 o 
  -3   7   5        2.51        2.33      1.09 o 
  -2   7   5       15.22       18.14      1.61 o 
  -1   7   5        8.38        4.94      1.08 o 
   0   7   5       12.49       13.14      1.56 o 
   1   7   5        3.65        2.33      0.99 o 
   2   7   5        0.15       -0.39      0.93 o 
   3   7   5        1.77        3.13      1.16 o 
   4   7   5        2.58        4.51      1.21 o 
   5   7   5      141.59      136.03      3.79 o 
   6   7   5       45.63       48.88      2.59 o 
   7   7   5       45.92       49.91      7.58 o 
  -6   8   5        1.31        2.61      2.14 o 
  -5   8   5        5.35        2.92      1.99 o 
  -4   8   5        1.14        1.41      1.78 o 
  -3   8   5        1.58        0.58      1.61 o 
  -2   8   5        8.90        9.77      2.29 o 
  -1   8   5        0.03        0.45      1.44 o 
   0   8   5       20.31       27.33      3.34 o 
   1   8   5       15.70       19.26      2.29 o 
   2   8   5        0.07       -0.68      1.23 o 
   3   8   5       38.51       42.76      3.35 o 
   4   8   5        6.29        6.52      1.85 o 
   5   8   5        1.44        3.21      1.62 o 
  -2   9   5        0.07       -0.34      1.57 o 
  -1   9   5        0.73        0.25      1.53 o 
   0   9   5        1.86        1.57      1.73 o 
   1   9   5        0.62        2.00      1.91 o 
   2   9   5       13.63       11.84      2.48 o 
 -11   0   6       94.45       90.41      8.87 o 
 -10   0   6       73.28       73.40      6.83 o 
  -9   0   6      319.09      364.91     16.50 o 
  -8   0   6        2.04        3.64      3.51 o 
  -7   0   6        3.62        1.48      3.08 o 
  -6   0   6       17.03       17.53      3.52 o 
  -5   0   6       40.10       41.58      4.58 o 
  -4   0   6      142.11      138.72      6.35 o 
  -3   0   6       48.82       54.07      4.45 o 
  -2   0   6      412.93      430.72     14.72 o 
  -1   0   6      851.54      876.64     28.91 o 
   0   0   6      413.40      428.56     14.48 o 
   1   0   6      869.47      875.11     28.31 o 
   2   0   6       31.00       37.36      2.61 o 
   3   0   6      297.44      303.10     14.15 o 
   4   0   6       19.25       21.83      2.35 o 
   5   0   6        9.24       10.71      2.32 o 
   6   0   6        7.40        3.40      2.94 o 
   7   0   6        1.11        1.91      2.93 o 
   8   0   6      150.98      158.02      7.07 o 
   9   0   6       46.47       43.63      4.27 o 
  10   0   6       44.74       36.53      4.32 o 
 -11   1   6       41.85       46.82      3.86 o 
 -10   1   6      130.87      135.17      6.63 o 
  -9   1   6       69.51       71.24      4.23 o 
  -8   1   6       13.98       12.37      2.96 o 
  -7   1   6        2.62        1.36      2.15 o 
  -6   1   6       26.81       25.58      2.80 o 
  -5   1   6       25.41       26.06      2.28 o 
  -4   1   6       66.17       70.65      3.76 o 
  -3   1   6      134.07      137.64      4.34 o 
  -2   1   6        0.56       -2.33      2.33 o 
  -1   1   6      116.41      124.66      5.28 o 
   0   1   6      247.22      260.72     10.01 o 
   1   1   6        0.34        1.45      1.88 o 
   2   1   6      284.79      283.50      8.21 o 
   3   1   6       31.44       30.78      1.92 o 
   4   1   6       49.53       52.87      4.07 o 
   5   1   6       14.55       15.74      2.25 o 
   6   1   6        3.83        3.07      1.79 o 
   7   1   6        6.58        5.59      2.10 o 
   8   1   6       81.54       79.23      3.57 o 
   9   1   6       62.43       60.35      3.34 o 
  10   1   6       78.17       77.68      3.85 o 
 -10   2   6       15.92       11.72      3.39 o 
  -9   2   6       89.79       85.95      4.99 o 
  -8   2   6       41.95       42.35      3.06 o 
  -7   2   6      133.19      133.49      5.66 o 
  -6   2   6       27.51       27.01      2.45 o 
  -5   2   6       27.37       22.65      3.39 o 
  -4   2   6       44.18       48.30      3.79 o 
  -3   2   6       91.79       98.89      5.62 o 
  -2   2   6       29.81       30.15      2.59 o 
  -1   2   6       27.39       25.50      2.75 o 
   0   2   6       19.84       18.67      2.13 o 
   1   2   6       61.79       60.44      2.91 o 
   2   2   6       62.76       62.79      4.06 o 
   3   2   6       57.90       65.90      4.24 o 
   4   2   6       26.60       27.82      3.25 o 
   5   2   6       52.19       51.80      3.99 o 
   6   2   6       79.20       78.13      2.93 o 
   7   2   6       88.84       85.40      3.19 o 
   8   2   6       50.99       43.49      2.58 o 
   9   2   6       11.39       11.04      2.59 o 
  10   2   6        6.79        3.48      1.40 o 
 -10   3   6       13.86       16.65      3.48 o 
  -9   3   6       14.42       12.26      2.76 o 
  -8   3   6        6.33        7.41      2.98 o 
  -7   3   6        3.10        3.78      3.44 o 
  -6   3   6       55.24       59.11      5.42 o 
  -5   3   6        7.10        6.07      2.66 o 
  -4   3   6        0.94        4.79      2.60 o 
  -3   3   6       13.55       15.21      2.98 o 
  -2   3   6        8.13        8.48      2.46 o 
  -1   3   6       10.34        9.66      2.58 o 
   0   3   6        0.72        0.82      0.76 o 
   1   3   6        7.01        6.27      3.44 o 
   2   3   6        6.85        4.09      2.83 o 
   3   3   6        1.83        3.52      2.79 o 
   4   3   6       15.06       15.82      3.15 o 
   5   3   6       37.10       40.94      3.14 o 
   6   3   6        1.85        4.43      1.96 o 
   7   3   6        3.19        4.83      2.03 o 
   8   3   6       21.06       19.77      2.24 o 
   9   3   6       11.38       11.10      2.36 o 
  -9   4   6       10.55       10.32      4.58 o 
  -8   4   6       13.49        9.58      3.68 o 
  -7   4   6        6.02        7.14      3.09 o 
  -6   4   6       33.74       31.99      4.68 o 
  -5   4   6       16.63       17.75      3.80 o 
  -4   4   6        4.69        6.82      3.05 o 
  -3   4   6       12.03        4.53      2.75 o 
  -2   4   6        4.97        6.58      1.32 o 
  -1   4   6        4.04        4.11      0.95 o 
   0   4   6       24.56       29.59      4.18 o 
   1   4   6       51.17       51.43      5.06 o 
   2   4   6        8.88        8.97      3.16 o 
   3   4   6        2.29        3.65      3.15 o 
   4   4   6        7.83       10.44      2.60 o 
   5   4   6       16.37       17.20      2.80 o 
   6   4   6       12.71       16.92      2.11 o 
   7   4   6       15.93       12.55      2.29 o 
   8   4   6        4.97        5.69      2.23 o 
   9   4   6        8.74        6.66      1.38 o 
  -9   5   6       22.75       22.31      5.10 o 
  -8   5   6        8.13       10.07      3.84 o 
  -7   5   6       35.11       40.08      4.79 o 
  -6   5   6       20.27       18.75      4.07 o 
  -5   5   6       22.97       26.04      4.28 o 
  -4   5   6       56.58       54.55      2.50 o 
  -3   5   6        2.46        1.57      0.98 o 
  -2   5   6       54.99       49.51      2.32 o 
  -1   5   6        1.48        5.31      3.79 o 
   0   5   6        2.90        3.89      3.61 o 
   1   5   6       38.54       36.43      3.86 o 
   2   5   6        1.29        7.25      3.51 o 
   3   5   6       69.26       66.23      4.68 o 
   4   5   6       17.73       17.98      2.93 o 
   5   5   6       23.74       18.73      3.02 o 
   6   5   6       40.64       37.53      2.50 o 
   7   5   6       14.43       17.18      2.31 o 
   8   5   6       16.19       17.18      3.59 o 
  -7   6   6        0.39        0.24      1.25 o 
  -6   6   6       31.23       32.19      2.38 o 
  -5   6   6       36.04       35.04      2.37 o 
  -4   6   6       35.78       38.15      8.18 o 
  -3   6   6       26.53       25.01      7.59 o 
  -2   6   6       16.04       18.14      1.68 o 
  -1   6   6        4.64        5.33      1.81 o 
   0   6   6       12.40       15.78      3.95 o 
   1   6   6       13.66       16.27      3.88 o 
   2   6   6       13.25       12.44      3.61 o 
   3   6   6       22.58       27.46      3.20 o 
   4   6   6       44.09       41.53      3.52 o 
   5   6   6      107.70      114.58      3.81 o 
   6   6   6       16.95       15.63      2.32 o 
   7   6   6       14.48       13.68      1.70 o 
  -5   7   6       35.53       15.08      8.20 o 
  -4   7   6       88.09       87.05     10.63 o 
  -3   7   6       64.66       60.25      9.44 o 
  -2   7   6       14.26       31.23      8.70 o 
  -1   7   6        0.53       -3.66      7.69 o 
   0   7   6        0.70        6.74      7.64 o 
   1   7   6        7.91       15.99      7.95 o 
   2   7   6       40.76       37.76      3.72 o 
   3   7   6       48.27       50.32      4.09 o 
   4   7   6       51.46       54.36      4.22 o 
   5   7   6        7.71        7.60      1.94 o 
  -2   8   6       65.15       65.04     10.29 o 
  -1   8   6       13.62       21.41      8.34 o 
   0   8   6        6.47        8.27      8.19 o 
   1   8   6       99.90      111.05      6.78 o 
  -9   1   7        2.28        3.38      2.00 o 
  -8   1   7       71.34       74.24      3.63 o 
  -7   1   7        7.15       11.98      2.38 o 
  -6   1   7        0.42       -1.86      1.86 o 
  -5   1   7       45.95       44.40      2.83 o 
  -4   1   7       22.39       24.25      2.13 o 
  -3   1   7       13.54       15.63      1.80 o 
  -2   1   7        2.27        2.54      1.50 o 
  -1   1   7        6.70        5.54      1.52 o 
   0   1   7        7.76        6.21      1.83 o 
   1   1   7        1.12       -1.74      1.74 o 
   2   1   7       21.85       20.76      1.75 o 
   3   1   7       14.98       13.13      1.65 o 
   4   1   7       22.21       21.94      2.21 o 
   5   1   7        0.55        0.09      1.88 o 
   6   1   7       15.01       13.17      2.16 o 
   7   1   7       39.24       42.88      2.90 o 
   8   1   7        4.19        3.38      2.30 o 
  -9   2   7        7.37        4.76      3.65 o 
  -8   2   7        8.99       11.10      2.16 o 
  -7   2   7       27.00       34.33      2.83 o 
  -6   2   7       15.10       15.40      2.27 o 
  -5   2   7       45.53       43.14      2.94 o 
  -4   2   7       66.50       60.98      3.09 o 
  -3   2   7       11.36       10.80      1.68 o 
  -2   2   7        1.21        2.42      1.93 o 
  -1   2   7        6.73        5.75      1.88 o 
   0   2   7        3.29        3.96      1.78 o 
   1   2   7        1.74        5.94      1.95 o 
   2   2   7        9.13        8.47      1.57 o 
   3   2   7       32.16       33.57      2.04 o 
   4   2   7       21.61       22.05      1.86 o 
   5   2   7       20.56       16.33      1.89 o 
   6   2   7       56.61       53.17      3.03 o 
   7   2   7       18.75       19.28      2.43 o 
   8   2   7        3.56        5.97      2.87 o 
  -8   3   7        0.92        3.88      1.79 o 
  -7   3   7       27.99       32.82      2.45 o 
  -6   3   7        2.87        4.07      1.81 o 
  -5   3   7       19.89       12.66      2.28 o 
  -4   3   7       63.75       54.08      4.00 o 
  -3   3   7       15.58       14.89      2.77 o 
  -2   3   7        0.11       -0.04      1.89 o 
  -1   3   7        2.32        1.66      1.88 o 
   0   3   7        4.70        6.33      2.02 o 
   1   3   7        0.09        0.88      1.57 o 
   2   3   7       26.45       31.13      2.07 o 
   3   3   7       30.04       28.24      2.04 o 
   4   3   7       14.50       14.90      1.87 o 
   5   3   7        3.83        3.33      1.88 o 
   6   3   7       52.24       52.17      2.67 o 
   7   3   7        1.90        1.34      2.15 o 
  -7   4   7        0.56        4.71      2.03 o 
  -6   4   7        8.26       11.16      2.43 o 
  -5   4   7        7.05        3.78      2.35 o 
  -4   4   7       15.97       10.65      2.34 o 
  -3   4   7       28.00       27.41      2.68 o 
  -2   4   7       56.51       58.99      4.25 o 
  -1   4   7       35.96       35.35      3.64 o 
   0   4   7       66.03       68.31      3.07 o 
   1   4   7      118.24      113.85      3.46 o 
   2   4   7       19.72       19.76      1.92 o 
   3   4   7        7.80        8.87      1.77 o 
   4   4   7       14.51       15.23      1.99 o 
   5   4   7       16.45       12.14      2.03 o 
   6   4   7        0.82       -0.65      1.92 o 
  -6   5   7       15.59       14.06      2.39 o 
  -5   5   7        0.17        1.15      1.99 o 
  -4   5   7       12.78       10.50      2.18 o 
  -3   5   7       30.19       25.14      2.47 o 
  -2   5   7       28.26       30.84      2.57 o 
  -1   5   7       54.39       48.65      4.09 o 
   0   5   7       39.39       39.01      3.97 o 
   1   5   7       59.33       64.12      2.79 o 
   2   5   7       33.11       31.67      2.28 o 
   3   5   7       12.54       10.03      1.92 o 
   4   5   7        0.28        1.28      1.89 o 
   5   5   7        9.62       10.51      2.18 o 
  -4   6   7      102.70       99.85      3.98 o 
  -3   6   7       31.21       30.73      2.67 o 
  -2   6   7       59.62       67.03      3.36 o 
  -1   6   7        0.53        3.92      2.79 o 
   0   6   7        1.13        3.72      3.08 o 
   1   6   7       28.45       30.30      2.55 o 
   2   6   7       18.05       15.05      2.05 o 
   3   6   7       49.65       53.19      2.79 o 
  -6   0   8        0.02        2.09      2.12 o 
  -5   0   8        4.49        2.98      2.04 o 
  -4   0   8        1.68        2.28      1.95 o 
  -3   0   8      197.87      160.58      7.28 o 
  -2   0   8        9.00        8.79      5.13 o 
  -1   0   8      157.26      135.07      9.75 o 
   0   0   8      333.00      323.83     10.78 o 
   1   0   8       10.27        8.47      2.78 o 
   2   0   8      403.83      390.61     12.36 o 
   3   0   8        2.00        4.47      2.61 o 
   4   0   8        4.79        2.09      2.44 o 
   5   0   8        0.03        3.57      2.67 o 
  -6   1   8        2.91        3.90      1.57 o 
  -5   1   8       11.16        8.95      1.62 o 
  -4   1   8        6.69        2.99      1.69 o 
  -3   1   8       19.60       15.12      1.90 o 
  -2   1   8       86.38       69.92      5.36 o 
  -1   1   8        9.10       10.34      2.06 o 
   0   1   8        4.33        4.22      1.89 o 
   1   1   8      183.04      177.03      5.16 o 
   2   1   8        9.24        7.31      1.87 o 
   3   1   8       13.48        7.06      1.85 o 
   4   1   8        5.94        5.44      1.80 o 
   5   1   8        5.74        4.41      1.88 o 
  -5   2   8        5.74        2.59      1.81 o 
  -4   2   8       18.83       17.35      2.00 o 
  -3   2   8       30.24       35.68      2.34 o 
  -2   2   8       26.36       26.00      3.07 o 
  -1   2   8        4.42        4.45      1.97 o 
   0   2   8        4.00        5.34      1.46 o 
   1   2   8       25.07       24.62      1.88 o 
   2   2   8       15.25       17.26      2.22 o 
   3   2   8        9.15        7.03      1.87 o 
   4   2   8       12.11        8.18      1.93 o 
   5   2   8       18.78       20.83      3.43 o 
  -5   3   8       12.44        7.60      2.86 o 
  -4   3   8        6.91        8.56      1.91 o 
  -3   3   8        5.61        6.50      1.83 o 
  -2   3   8        0.49        3.63      2.18 o 
  -1   3   8        1.04        2.89      2.13 o 
   0   3   8        2.19        6.35      1.61 o 
   1   3   8        0.93        1.24      1.49 o 
   2   3   8        5.23        4.82      1.61 o 
   3   3   8        4.23        3.15      1.86 o 
   4   3   8        9.18        8.03      2.01 o 
  -3   4   8        4.69        5.84      1.90 o 
  -2   4   8        3.03        4.56      1.86 o 
  -1   4   8        4.04        2.83      2.41 o 
   0   4   8        2.41        3.53      2.33 o 
   1   4   8        2.97        5.96      1.78 o 
   2   4   8        9.90        8.69      1.74 o 
                                                 
